# Supplementary material for: CAR-T cell therapy in non-Hodgkin lymphoma: a clinical trial landscape review
Source: Front Immunol. 2026 May 8;17:1820425. doi: 10.3389/fimmu.2026.1820425 (PMC13194481; doi:10.3389/fimmu.2026.1820425)
Supplement: Supplementary file 2 [file Table2.xlsx]

## Sheet: Results
Trial ID	Protocol/Trial ID	Trial Title	Trial Phase	Trial Status	Therapeutic Area	Disease	Patient Segment	MeSH Term	Trial ICD-10 Code	Record Type	Sponsor/Collaborator	Sponsor/Collaborator Role	Sponsor/Collaborator Type	Sponsor/Collaborator: Parent HQ Country	Sponsor/Collaborator: Parent HQ State	Sponsor/Collaborator: Parent HQ City	Sponsor/Collaborator: Parent HQ Postal Code	Primary Tested Drug	Primary Tested Drug: Mechanism Of Action	Primary Tested Drug: Target	Primary Tested Drug: Therapeutic Class	Primary Tested Drug: Drug Type	Other Tested Drug	Other Tested Drug: Mechanism Of Action	Other Tested Drug: Target	Other Tested Drug: Therapeutic Class	Other Tested Drug: Drug Type	Oncology Biomarker	Oncology Biomarker Common Use(s)	Trial Objective	Primary Endpoint	Primary Endpoint Group	Primary Endpoint Details	Secondary/Other Endpoint	Secondary/Other Endpoint Group	Secondary/Other Endpoint Details	Start Date	Start Date Type	Enrollment Duration (Mos.)	Enrollment Duration Type	Enrollment Close Date	Enrollment Close Date Type	Treatment Duration (Mos.)	Treatment Duration Type	Primary Completion Date	Primary Completion Date Type	Full Completion Date	Full Completion Date Type	Primary Endpoints Reported Date
685353	EUCT number: 2024-512835-53-00 LATE-R LATE-R-GEL-23 NCT07254754 TrialTroveID-685353	LATE-R Trial. A Phase II, Single-Arm, Open-Label, Multicenter Study to Evaluate the Efficacy of Axicabtagene Ciloleucel in Patients With Late Relapse of Diffuse Large B-Cell Lymphoma	II	Open	Oncology	Oncology: Lymphoma, Non-Hodgkin's	(N/A); Aggressive; Diffuse large B-cell lymphoma (DLBCL); Second line	Lymphoma, Large B-Cell, Diffuse; Lymphoma, Large-Cell, Anaplastic; Lymphoma, Non-Hodgkin	C83.3: Diffuse large B-cell lymphoma C83.30: Diffuse large B-cell lymphoma, unspecified site C83.31: Diffuse large B-cell lymphoma, lymph nodes of head, face, and neck C83.32: Diffuse large B-cell lymphoma, intrathoracic lymph nodes C83.33: Diffuse large B-cell lymphoma, intra-abdominal lymph nodes C83.34: Diffuse large B-cell lymphoma, lymph nodes of axilla and upper limb C83.35: Diffuse large B…	Trialtrove	Grupo Espaol de Linfomas y Transplante Autlogo de Mdula sea Evidenze Health Espaa (CRO) Kite, A Gilead Company	Sponsor Collaborator Collaborator	Unassigned Unassigned Unassigned					brexucabtagene autoleucel	T cell stimulant; Immuno-oncology therapy	CD19 molecule	Anticancer, immunological	Biological > Cellular; Biological > Cellular > Cell origin > Autologous; Biological > Cellular > Cell technology type > Chimaeric antigen receptor > CAR-T cell; Biological > Cellular > Cell type > Blood cell > Leukocyte > Lymphocyte > T cell; Biological > Gene therapy; Biological > Nucleic acid > Nucleic acid, vector type > Viral vector > Retrovirus	cyclophosphamide fludarabine	Immunosuppressant; DNA inhibitor DNA synthesis inhibitor; Adenosine deaminase inhibitor; Ribonucleoside diphosphate reductase inhibitor; DNA repair enzyme inhibitor	ribonucleotide reductase catalytic subunit M1; ribonucleotide reductase regulatory subunit M2	Anticancer, alkylating; Immunosuppressant Anticancer, antimetabolite	Small molecule > Synthetic small molecule Small molecule; Small molecule > Synthetic small molecule	CD4; CD79A; CD8A; GPT; MS4A1; TNF	Diagnostic; Predictive; Predisposing; Prognostic	Single-arm, open-label, multicenter, phase II trial aiming to include approximately 45 patients over 24 months. Patients will receive axicabtagene ciloleucel infusion and will be followed up to 5 years. The total duration of the study is therefore of 7 years. Trial Objective Description To Evaluate the Efficacy of Axicabtagene Ciloleucel in Patients with Late Relapse of Diffuse Large B-Cell Lymph…	Overall response rate	Efficacy > Clinical Response/Remission	Response month 3 TimeFrame: Month 3 The Complete Metabolic Response, defined as negative findings on a PET/CT scan at month 3 after receiving axicabtagene ciloleucel infusion at day 0. The negativity of PET/CT findings will be assessed according to Lugano Classification and Deauville criteria Main objective Evaluate the efficacy of axicabtagene ciloleucel in second line for LBCL patients with lat…	Adverse Events Circulating Tumor Cells Complete response-duration Complete response Duration of overall response EORTC Quality of Life Questionnaire EQ-5D-5L Event-free survival Immune Response Immunogenicity (other timeframe) Minimal Residual Disease Overall response rate - duration Overall response rate Overall survival Partial response Progression-free survival Quality of Life Safety and Toler…	Safety/Toxicity > Adverse Drug Reactions Efficacy > Clinical Response/Remission Efficacy > Clinical Response/Remission Efficacy > Clinical Response/Remission Efficacy > Clinical Response/Duration Efficacy > Health-Related Quality Of Life (Patient Reported Outcomes) (Efficacy) HEOR > Health-Related Quality Of Life (Patient Reported Outcomes) (HEOR) Efficacy > Survival Efficacy > Clinical Response/…	Response month 3 central TimeFrame: Month 3 The Complete Metabolic Response defined as negative findings on a PET/CT scan at month3 after receving axicabtagene ciloleucel infusion as assessed by central imaging review of PET/CT Overall response rate TimeFrame: Month 3 The Overall response rate (ORR) defined as the percentage of patients who achieved partial metabolic response (PMR) or complete me…	2024-10-20	Actual							2027-01-31	Anticipated	2031-12-31	Anticipated
670624	20853 NCI-2025-06406 NCT07194980 RG1125624 TrialTroveID-670624	Safety and Efficacy of the Addition of Nemtabrutinib to Lisocabtagene Maraleucel in Patients With Relapsed/Refractory Chronic Lymphocytic Leukemia	II	Planned	Oncology	Oncology: Leukemia, Chronic Lymphocytic; Oncology: Lymphoma, Non-Hodgkin's	(N/A); Indolent; Second line; Small lymphocytic lymphoma (SLL)	Leukemia, Lymphocytic, Chronic, B-Cell; Lymphoma, Large-Cell, Anaplastic; Lymphoma, Non-Hodgkin	C83.00: Small cell B-cell lymphoma, unspecified site C83.01: Small cell B-cell lymphoma, lymph nodes of head, face, and neck C83.02: Small cell B-cell lymphoma, intrathoracic lymph nodes C83.03: Small cell B-cell lymphoma, intra-abdominal lymph nodes C83.04: Small cell B-cell lymphoma, lymph nodes of axilla and upper limb C83.05: Small cell B-cell lymphoma, lymph nodes of inguinal region and lowe…	Trialtrove	Fred Hutchinson Cancer Research Center Merck & Co./Merck Sharp & Dohme (MSD)	Sponsor Collaborator	Academic Industry, Top 20 Pharma	United States	NJ	Rahway	NJ 07065	lisocabtagene maraleucel nemtabrutinib	T cell stimulant; Immuno-oncology therapy Bruton tyrosine kinase inhibitor	CD19 molecule Bruton tyrosine kinase	Anticancer, immunological Anticancer, other	Biological > Cellular > Cell origin > Autologous; Biological > Cellular > Cell technology type > Chimaeric antigen receptor > CAR-T cell; Biological > Cellular > Cell type > Blood cell > Leukocyte > Lymphocyte > T cell; Biological > Gene therapy; Biological > Nucleic acid > Nucleic acid, vector type > Viral vector > Lentivirus Small molecule; Small molecule > Synthetic small molecule	cyclophosphamide fludarabine (IV)	Immunosuppressant; DNA inhibitor DNA synthesis inhibitor; Adenosine deaminase inhibitor; Ribonucleoside diphosphate reductase inhibitor; DNA repair enzyme inhibitor	ribonucleotide reductase catalytic subunit M1; ribonucleotide reductase regulatory subunit M2	Anticancer, alkylating; Immunosuppressant Anticancer, antimetabolite	Small molecule > Synthetic small molecule Small molecule; Small molecule > Synthetic small molecule	CD4; CYP3A4; GPT	Diagnostic; Predictive; Predisposing; Prognostic	This phase II trial studies how well the addition of nemtabrutinib to lisocabtagene maraleucel in treating patients with chronic lymphocytic leukemia/small lymphocytic lymphoma (CLL/SLL) that has come back after a period of improvement (relapsed) or that does not respond to treatment (refractory). Nemtabrutinib may stop the growth of cancer cells by blocking some of the enzymes needed for cell gr…	Complete response	Efficacy > Clinical Response/Remission	Complete response (CR) TimeFrame: Up to 5 years after completion of study treatment Will be defined by the International Workshop on Chronic Lymphocytic Leukemia (iwCLL) criteria. Binary proportions will be estimated along with 95% confidence intervals. Confidence intervals for binary proportions will be estimated using the Wilson Score method.	Adverse Events Common Terminology Criteria for Adverse Events Dose-limiting toxicities Duration of overall response Overall response rate Overall survival Progression-free survival Safety and Tolerability Time to next treatment Time to response	Safety/Toxicity > Adverse Drug Reactions Safety/Toxicity > Adverse Drug Reactions Safety/Toxicity > Safety/Tolerability Efficacy > Clinical Response/Duration Efficacy > Clinical Response/Remission Efficacy > Survival Efficacy > Survival Safety/Toxicity > Safety/Tolerability Efficacy > Disease Progression Efficacy > Disease Progression	Overall response rate TimeFrame: Up to 5 years after completion of study treatment Will be defined by the iwCLL criteria. Binary proportions will be estimated along with 95% confidence intervals. Confidence intervals for binary proportions will be estimated using the Wilson Score method. Overall survival (OS) TimeFrame: From first dose of protocol treatment to documentation of the first sign of d…	2025-12-01	Anticipated							2029-10-20	Anticipated	2029-10-20	Anticipated
670095	TrialTroveID-670095	Real-world Australian experience with tisagenlecleucel for relapsed/refractory diffuse large B-cell lymphoma-importance of pre-CAR-T optimization	IV	Completed	Oncology	Oncology: Lymphoma, Non-Hodgkin's	(N/A); Aggressive; Diffuse large B-cell lymphoma (DLBCL); Follicular lymphoma (FL); Fourth line or greater; Indolent; Second line; Third line	Lymphoma, Follicular; Lymphoma, Large B-Cell, Diffuse; Lymphoma, Large-Cell, Anaplastic; Lymphoma, Non-Hodgkin	C82: Follicular lymphoma C82.0: Follicular lymphoma grade I C82.00: Follicular lymphoma grade I, unspecified site C82.01: Follicular lymphoma grade I, lymph nodes of head, face, and neck C82.02: Follicular lymphoma grade I, intrathoracic lymph nodes C82.03: Follicular lymphoma grade I, intra-abdominal lymph nodes C82.04: Follicular lymphoma grade I, lymph nodes of axilla and upper limb C82.05: Fo…	Trialtrove	University of Sydney	Sponsor	Academic					tisagenlecleucel-t	T cell stimulant; Immuno-oncology therapy	CD19 molecule	Anticancer, immunological	Biological > Cellular; Biological > Cellular > Cell origin > Autologous; Biological > Cellular > Cell technology type > Chimaeric antigen receptor > CAR-T cell; Biological > Cellular > Cell type > Blood cell > Leukocyte > Lymphocyte > T cell; Biological > Gene therapy; Biological > Nucleic acid > Nucleic acid, vector type > Viral vector > Lentivirus								To study real-world australian experience with tisagenlecleucel for relapsed/refractory diffuse large B-cell lymphoma-importance of pre-CAR-T optimization The main safety outcomes analyzed included the incidence and severity of CRS and ICANS. CRS and ICANS were graded using the American Society for Transplantation and Cellular Therapy (ASTCT) grading criteria The efficacy outcomes were evaluated …	Overall survival Partial response Progression-free survival Progressive disease rate Safety and Tolerability	Efficacy > Survival Efficacy > Clinical Response/Remission Efficacy > Survival Efficacy > Clinical Response/Progression Safety/Toxicity > Safety/Tolerability					2020-09-01	Actual							2024-12-31	Actual			2025-08-19
669035	ChiCTR2500109605 TrialTroveID-669035	Prospective multicenter clinical study of the combination of relmacabtagene autoleucel and autologous hematopoietic stem cell transplantation, orelabrutinib, and sintilimab in the treatment of primary first-line/relapsed refractory diffuse large B-cell lymphoma of the central nervous system	IV	Planned	Oncology	Oncology: Lymphoma, Non-Hodgkin's	(N/A); Aggressive; Diffuse large B-cell lymphoma (DLBCL); First line; Second line	Lymphoma, Large B-Cell, Diffuse; Lymphoma, Large-Cell, Anaplastic; Lymphoma, Non-Hodgkin	C83.3: Diffuse large B-cell lymphoma C83.30: Diffuse large B-cell lymphoma, unspecified site C83.31: Diffuse large B-cell lymphoma, lymph nodes of head, face, and neck C83.32: Diffuse large B-cell lymphoma, intrathoracic lymph nodes C83.33: Diffuse large B-cell lymphoma, intra-abdominal lymph nodes C83.34: Diffuse large B-cell lymphoma, lymph nodes of axilla and upper limb C83.35: Diffuse large B…	Trialtrove	(Other Hospital/Academic/Medical Center)	Sponsor	Academic					relmacabtagene autoleucel	T cell stimulant; CD19 antagonist; Immuno-oncology therapy	CD19 molecule	Anticancer, immunological; Dermatological; Immunosuppressant	Biological > Cellular; Biological > Cellular > Cell origin > Autologous; Biological > Cellular > Cell technology type > Chimaeric antigen receptor > CAR-T cell; Biological > Cellular > Cell type > Blood cell > Leukocyte > Lymphocyte > T cell; Biological > Gene therapy; Biological > Nucleic acid > Nucleic acid, vector type > Viral vector > Lentivirus	sintilimab orelabrutinib autologous stem cell	PD-1 antagonist; Immuno-oncology therapy; Immune checkpoint inhibitor Bruton tyrosine kinase inhibitor Not applicable	programmed cell death 1 Bruton tyrosine kinase	Anticancer, immunological Anticancer, other; Haematological; Dermatological; Immunosuppressant; Antiarthritic, other; Multiple sclerosis treatment; Ophthalmological, other Miscellaneous	Biological > Protein > Antibody > Humanized monoclonal antibody Small molecule Biological > Cellular > Cell origin; Biological > Cellular > Cell type > Stem cell	CD19	Diagnostic; Predictive; Prognostic	For Evaluation of the therapeutic efficacy of relmacabtagene autoleucel (CD19 CAR-T cells) combined with ASCT, orelabrutinib, and sintilimab in the treatment of primary first-line/relapsed refractory diffuse large B-cell lymphoma of the central nervous system	Complete response Overall response rate Partial response Progression-free survival	Efficacy > Clinical Response/Remission Efficacy > Clinical Response/Remission Efficacy > Clinical Response/Remission Efficacy > Survival	Primary indicator Outcome： progression free survival (PFS) Measure time point of outcome： 1 month, 3 months, 6 months, etc. after CAR-T infusion Measure method： Imaging assessment Outcome： Partial response(PR) and Complete response(CR) Measure time point of outcome： 1 month, 3 months, 6 months, etc. after CAR-T infusion Measure method： Imaging assessment Outcome： Objective response rate (ORR) Mea…	Overall survival	Efficacy > Survival	Secondary indicator Outcome： Overall survival	2025-10-31	Anticipated	12	Anticipated	2026-10-31	Anticipated	48.03	Anticipated	2030-10-31	Anticipated
668314	TrialTroveID-668314	-CAR039, a Novel Anti-CD20/CD19 Bi-Specific CAR T-Cell Therapy Shows Deep and Durable Clinical Benefits in Patients with Relapsed or Refractory (r/r) B-Cell Non-Hodgkin Lymphoma (B-NHL) in Long Term Follow up	IV	Completed	Oncology	Oncology: Lymphoma, Non-Hodgkin's	Aggressive; Diffuse large B-cell lymphoma (DLBCL); Follicular lymphoma (FL); Fourth line or greater; Indolent; Mantle cell lymphoma (MCL); Second line; Stage III; Stage IV; Third line	Lymphoma, Follicular; Lymphoma, Large B-Cell, Diffuse; Lymphoma, Large-Cell, Anaplastic; Lymphoma, Mantle-Cell; Lymphoma, Non-Hodgkin	C82: Follicular lymphoma C82.0: Follicular lymphoma grade I C82.00: Follicular lymphoma grade I, unspecified site C82.01: Follicular lymphoma grade I, lymph nodes of head, face, and neck C82.02: Follicular lymphoma grade I, intrathoracic lymph nodes C82.03: Follicular lymphoma grade I, intra-abdominal lymph nodes C82.04: Follicular lymphoma grade I, lymph nodes of axilla and upper limb C82.05: Fo…	Trialtrove	(Other Hospital/Academic/Medical Center)	Sponsor	Academic					prizloncabtagene autoleucel	T cell stimulant; Immuno-oncology therapy	CD19 molecule; membrane spanning 4-domains A1	Anticancer, immunological	Biological > Cellular > Cell origin > Autologous; Biological > Cellular > Cell technology type > Chimaeric antigen receptor > CAR-T cell; Biological > Cellular > Cell type > Blood cell > Leukocyte > Lymphocyte > T cell; Biological > Gene therapy; Biological > Nucleic acid > Nucleic acid, vector type > Viral vector > Lentivirus						ZC3H12D	Prognostic	To present the updated results to include more pts (48 pts) and a longer duration of follow-up (median 23.9 months). To determine the safety and efficacy of C-CAR039 in pts with r/r B-NHL	Safety and Tolerability	Safety/Toxicity > Safety/Tolerability	The primary objective was to assess the safety and tolerability. CRS and ICANS were graded according to ASTCT 2019 criteria.			The secondary objectives were to evaluate C-CAR039 efficacy and pharmacokinetics. Response was assessed per Lugano 2014 criteria.	2019-11-05	Actual	26.23	Actual	2022-01-11	Actual							2023-11-02
665279	2372GCCC HP-00107536 NCT07168486 TrialTroveID-665279	A Phase Ia Study of Tri-specific CAR19.20.22 Chimeric Antigen Receptor (CAR) T-cells for Patients With Relapsed/Refractory B-Cell Lymphomas	I	Open	Oncology	Oncology: Leukemia, Chronic Lymphocytic; Oncology: Lymphoma, Non-Hodgkin's	(N/A); Aggressive; Diffuse large B-cell lymphoma (DLBCL); Extranodal marginal zone B-cell lymphoma (MALT); Follicular lymphoma (FL); Fourth line or greater; Indolent; Mantle cell lymphoma (MCL); Other subtype; Second line; Small lymphocytic lymphoma (SLL); Third line	Leukemia, Lymphocytic, Chronic, B-Cell; Lymphoma, B-Cell; Lymphoma, B-Cell, Marginal Zone; Lymphoma, Follicular; Lymphoma, Large B-Cell, Diffuse; Lymphoma, Large-Cell, Anaplastic; Lymphoma, Mantle-Cell; Lymphoma, Non-Hodgkin; Recurrence	C82: Follicular lymphoma C82.0: Follicular lymphoma grade I C82.00: Follicular lymphoma grade I, unspecified site C82.01: Follicular lymphoma grade I, lymph nodes of head, face, and neck C82.02: Follicular lymphoma grade I, intrathoracic lymph nodes C82.03: Follicular lymphoma grade I, intra-abdominal lymph nodes C82.04: Follicular lymphoma grade I, lymph nodes of axilla and upper limb C82.05: Fo…	Trialtrove	University of Maryland Greenebaum Cancer Center	Sponsor	Academic					CAR19.20.22 tri-specific CAR-T therapy, University of Maryland, Baltimore	T cell stimulant; Immuno-oncology therapy	Unspecified	Anticancer, immunological	Biological > Cellular; Biological > Cellular > Cell origin > Autologous; Biological > Cellular > Cell technology type > Chimaeric antigen receptor > CAR-T cell; Biological > Gene therapy	cyclophosphamide fludarabine	Immunosuppressant; DNA inhibitor DNA synthesis inhibitor; Adenosine deaminase inhibitor; Ribonucleoside diphosphate reductase inhibitor; DNA repair enzyme inhibitor	ribonucleotide reductase catalytic subunit M1; ribonucleotide reductase regulatory subunit M2	Anticancer, alkylating; Immunosuppressant Anticancer, antimetabolite	Small molecule > Synthetic small molecule Small molecule; Small molecule > Synthetic small molecule	BTK; CD19; CD22; GPT; MS4A1; ZC3H12D	Diagnostic; Predictive; Predisposing; Prognostic	The goal of this study is to treat patients diagnosed with relapsed or refractory positive B cell lymphoma - positive for 2 or more target antigens - with CAR19.20.22 CAR T-cells.	Common Terminology Criteria for Adverse Events Overall response rate Overall survival Progression-free survival Safety and Tolerability Treatment Emergent Adverse Events	Safety/Toxicity > Adverse Drug Reactions Efficacy > Clinical Response/Remission Efficacy > Survival Efficacy > Survival Safety/Toxicity > Safety/Tolerability Safety/Toxicity > Adverse Drug Reactions	Number of participants with treatment-related adverse events as assessed by CTCAE v4.0 [Safety and Tolerability] [Time Frame: From date of enrollment assessed up to 24 months] To evaluate the safety and tolerability of CAR19.20.22 CAR T-cells Efficacy Overall Response Rate in participants [Time Frame: From date of enrollment assessed up to 24 months] Effect on the disease: Number of patients with…	Immunogenicity	Safety/Toxicity > Adverse Drug Reactions	Incidence of antibodies to CAR19.20.22 T-cells [Time Frame: Up to 24 months] Incidence of antibodies to CAR19.20.22 measured in serum samples (up to 24 months). Serum samples will be tested for anti-CAR antibody responses. Cytokine levels in plasma post-infusion [Time Frame: Up to 24 months] Cytokines such as IL-6 and IFN-γ will be measured by multiplex immunoassays. Persistence of CAR19.20.22 T-…	2024-10-28	Actual							2027-07-01	Anticipated	2028-07-01	Anticipated
664621	TrialTroveID-664621	CART CELL THERAPY IN THE MANAGEMENT OF SECONDARY CENTRAL NERVOUS SYSTEM LYMPHOMA	IV	Completed	Oncology	Oncology: Lymphoma, Non-Hodgkin's	(N/A); Aggressive; Diffuse large B-cell lymphoma (DLBCL); Other subtype; Third line	Lymphoma, Large B-Cell, Diffuse; Lymphoma, Large-Cell, Anaplastic; Lymphoma, Non-Hodgkin	C83.3: Diffuse large B-cell lymphoma C83.30: Diffuse large B-cell lymphoma, unspecified site C83.31: Diffuse large B-cell lymphoma, lymph nodes of head, face, and neck C83.32: Diffuse large B-cell lymphoma, intrathoracic lymph nodes C83.33: Diffuse large B-cell lymphoma, intra-abdominal lymph nodes C83.34: Diffuse large B-cell lymphoma, lymph nodes of axilla and upper limb C83.35: Diffuse large B…	Trialtrove	University of Pennsylvania	Sponsor	Academic					tisagenlecleucel-t axicabtagene ciloleucel lisocabtagene maraleucel brexucabtagene autoleucel	T cell stimulant; Immuno-oncology therapy T cell stimulant; Immuno-oncology therapy T cell stimulant; Immuno-oncology therapy T cell stimulant; Immuno-oncology therapy	CD19 molecule CD19 molecule CD19 molecule CD19 molecule	Anticancer, immunological Anticancer, immunological Anticancer, immunological Anticancer, immunological	Biological > Cellular; Biological > Cellular > Cell origin > Autologous; Biological > Cellular > Cell technology type > Chimaeric antigen receptor > CAR-T cell; Biological > Cellular > Cell type > Blood cell > Leukocyte > Lymphocyte > T cell; Biological > Gene therapy; Biological > Nucleic acid > Nucleic acid, vector type > Viral vector > Lentivirus Biological > Cellular > Cell origin > Autologou…	lenalidomide bendamustine radiation therapy venetoclax polatuzumab vedotin BTK inhibitor, unspecified	Vascular endothelial growth factor receptor antagonist; Interleukin 6 antagonist; Tumour necrosis factor alpha antagonist; Casein kinase 1 inhibitor; Angiogenesis inhibitor; Natural killer cell stimulant; IKAROS family zinc finger 1 inhibitor; IKAROS family zinc finger 3 inhibitor; Natural killer T cell stimulant; Farnesyl diphosphate synthase inhibitor; Cereblon E3 ubiquitin ligase stimulant; Pr…	cereblon; IKAROS family zinc finger 1; IKAROS family zinc finger 3 tumor protein p53 BCL2 apoptosis regulator CD79b molecule	Antidiabetic; GI inflammatory/bowel disorders; Anticancer, other; Antianaemic; Cardiostimulant; Antiarthritic, other; Analgesic, other Anticancer, alkylating; Immunosuppressant Miscellaneous Anticancer, other; Immunosuppressant Anticancer, immunological Anticancer, other	Small molecule; Small molecule > Synthetic small molecule Small molecule; Small molecule > Synthetic small molecule Small molecule > Synthetic small molecule Small molecule > Synthetic small molecule Biological > Protein > Antibody > Antibody-drug conjugate; Biological > Protein > Antibody > Monoclonal antibody, other; Small molecule > Semisynthetic small molecule Small molecule > Synthetic small…			To evaluate safety and efficacy of CART in patients (Pts) with secondary central nervous system lymphoma (SCNSL). Overall survival (OS) is defined as time from CART infusion to death/last follow up.	Overall survival Safety and Tolerability	Efficacy > Survival Safety/Toxicity > Safety/Tolerability					2018-07-01	Actual	72.06	Actual	2024-07-01	Actual							2025-06-15
664147	TrialTroveID-664147	IDENTIFICATION OF AN OPTIMAL ABSOLUTE LYMPHOCYTE COUNT BEFORE LEUKAPHERESIS IN LARGE B-CELL LYMPHOMA PATIENTS TREATED WITH CART	IV	Completed	Oncology	Oncology: Lymphoma, Non-Hodgkin's	(N/A); Aggressive; Diffuse large B-cell lymphoma (DLBCL); Second line	Lymphoma, Large B-Cell, Diffuse; Lymphoma, Large-Cell, Anaplastic; Lymphoma, Non-Hodgkin	C83.3: Diffuse large B-cell lymphoma C83.30: Diffuse large B-cell lymphoma, unspecified site C83.31: Diffuse large B-cell lymphoma, lymph nodes of head, face, and neck C83.32: Diffuse large B-cell lymphoma, intrathoracic lymph nodes C83.33: Diffuse large B-cell lymphoma, intra-abdominal lymph nodes C83.34: Diffuse large B-cell lymphoma, lymph nodes of axilla and upper limb C83.35: Diffuse large B…	Trialtrove	(Other Hospital/Academic/Medical Center)	Sponsor	Academic					axicabtagene ciloleucel	T cell stimulant; Immuno-oncology therapy	CD19 molecule	Anticancer, immunological	Biological > Cellular > Cell origin > Autologous; Biological > Cellular > Cell technology type > Chimaeric antigen receptor > CAR-T cell; Biological > Cellular > Cell type > Blood cell > Leukocyte > Lymphocyte > T cell; Biological > Gene therapy; Biological > Nucleic acid > Nucleic acid, vector type > Viral vector > Retrovirus								To identify an optimal absolute lymphocyte count before leukapheresis in large B-cell lymphoma patients treated with CART. The change-point method was utilized to identify pre-LK ALC associating with progression-free survival (PFS).	Leukocyte count Progression-free survival	Safety/Toxicity > Blood Measures (Safety/Toxicity) Efficacy > Survival					2018-01-01	Actual							2023-09-01	Actual			2025-06-15
664145	TrialTroveID-664145	MYC ALTERATIONS CONFER WORSE LOCAL CONTROL IN PATIENTS UNDERGOING BRIDGING RADIOTHERAPY PRIOR TO CAR-T	IV	Completed	Oncology	Oncology: Lymphoma, Non-Hodgkin's	(N/A); Aggressive; Diffuse large B-cell lymphoma (DLBCL); Line of therapy N/A	Lymphoma, Large B-Cell, Diffuse; Lymphoma, Large-Cell, Anaplastic; Lymphoma, Non-Hodgkin	C83.3: Diffuse large B-cell lymphoma C83.30: Diffuse large B-cell lymphoma, unspecified site C83.31: Diffuse large B-cell lymphoma, lymph nodes of head, face, and neck C83.32: Diffuse large B-cell lymphoma, intrathoracic lymph nodes C83.33: Diffuse large B-cell lymphoma, intra-abdominal lymph nodes C83.34: Diffuse large B-cell lymphoma, lymph nodes of axilla and upper limb C83.35: Diffuse large B…	Trialtrove	(Other Hospital/Academic/Medical Center)	Sponsor	Academic					tisagenlecleucel-t axicabtagene ciloleucel lisocabtagene maraleucel	T cell stimulant; Immuno-oncology therapy T cell stimulant; Immuno-oncology therapy T cell stimulant; Immuno-oncology therapy	CD19 molecule CD19 molecule CD19 molecule	Anticancer, immunological Anticancer, immunological Anticancer, immunological	Biological > Cellular; Biological > Cellular > Cell origin > Autologous; Biological > Cellular > Cell technology type > Chimaeric antigen receptor > CAR-T cell; Biological > Cellular > Cell type > Blood cell > Leukocyte > Lymphocyte > T cell; Biological > Gene therapy; Biological > Nucleic acid > Nucleic acid, vector type > Viral vector > Lentivirus Biological > Cellular > Cell origin > Autologou…	radiation therapy	Unidentified pharmacological activity		Miscellaneous	Small molecule > Synthetic small molecule	CDKN2A; CDKN2B; KMT2D; MYC; RB1; TP53	Diagnostic; Predictive; Predisposing; Prognostic	To identify genomic predictors of local control (LC) in BRT-treated patients to better optimize bridging strategies. The NGS panel includes at least 400 genes and utilizes tumor and matched normal DNA samples to detect protein-coding alterations, copy number alterations, and structural rearrangements. Local recurrence was defined as tumor recurrence overlapping with the planning treatment volume.	Recurrence	Efficacy > Clinical Response/Remission					2016-07-01	Actual							2024-07-01	Actual			2025-06-15
663653	TrialTroveID-663653	BRIDGING RADIOTHERAPY DOES NOT INCREASE RISK OF CAR T-CELL ASSOCIATED TOXICITY	IV	Completed	Oncology	Oncology: Lymphoma, Non-Hodgkin's	Aggressive; Diffuse large B-cell lymphoma (DLBCL); Line of therapy N/A; Stage III; Stage IV	Lymphoma, Large B-Cell, Diffuse; Lymphoma, Large-Cell, Anaplastic; Lymphoma, Non-Hodgkin	C83.3: Diffuse large B-cell lymphoma C83.30: Diffuse large B-cell lymphoma, unspecified site C83.31: Diffuse large B-cell lymphoma, lymph nodes of head, face, and neck C83.32: Diffuse large B-cell lymphoma, intrathoracic lymph nodes C83.33: Diffuse large B-cell lymphoma, intra-abdominal lymph nodes C83.34: Diffuse large B-cell lymphoma, lymph nodes of axilla and upper limb C83.35: Diffuse large B…	Trialtrove	(Other Hospital/Academic/Medical Center)	Sponsor	Academic					tisagenlecleucel-t axicabtagene ciloleucel lisocabtagene maraleucel brexucabtagene autoleucel	T cell stimulant; Immuno-oncology therapy T cell stimulant; Immuno-oncology therapy T cell stimulant; Immuno-oncology therapy T cell stimulant; Immuno-oncology therapy	CD19 molecule CD19 molecule CD19 molecule CD19 molecule	Anticancer, immunological Anticancer, immunological Anticancer, immunological Anticancer, immunological	Biological > Cellular; Biological > Cellular > Cell origin > Autologous; Biological > Cellular > Cell technology type > Chimaeric antigen receptor > CAR-T cell; Biological > Cellular > Cell type > Blood cell > Leukocyte > Lymphocyte > T cell; Biological > Gene therapy; Biological > Nucleic acid > Nucleic acid, vector type > Viral vector > Lentivirus Biological > Cellular > Cell origin > Autologou…	radiation therapy	Unidentified pharmacological activity		Miscellaneous	Small molecule > Synthetic small molecule			To characterize rates of CRS/ICANS and clinicodemographic associations with these toxicities in a large BRT-treated cohort. CRS and ICANS were graded using ASTCT criteria via committee consensus							2016-07-01	Actual							2024-07-01	Actual			2025-06-15
663612	TrialTroveID-663612	PLACE-OF-CARE PRODUCED FRESH FORMULATION MB-CART19.1 CELL THERAPY FOR RELAPSED OR REFRACTORY CD19+ HEMATOLOGICAL MALIGNANCIES WITH CENTRAL NERVOUS SYSTEM INVOLVEMENT	IV	Completed	Oncology	Oncology: Leukemia, Acute Lymphocytic; Oncology: Lymphoma, Non-Hodgkin's	(N/A); Aggressive; Indolent; Second line	Lymphoma, Large-Cell, Anaplastic; Lymphoma, Non-Hodgkin; Precursor Cell Lymphoblastic Leukemia-Lymphoma	C83.9: Non-follicular (diffuse) lymphoma, unspecified C83.90: Non-follicular (diffuse) lymphoma, unspecified, unspecified site C83.91: Non-follicular (diffuse) lymphoma, unspecified, lymph nodes of head, face, and neck C83.92: Non-follicular (diffuse) lymphoma, unspecified, intrathoracic lymph nodes C83.93: Non-follicular (diffuse) lymphoma, unspecified, intra-abdominal lymph nodes C83.94: Non-fo…	Trialtrove	(Other Hospital/Academic/Medical Center)	Sponsor	Academic					zorpocabtagene autoleucel	T cell stimulant	CD19 molecule	Anticancer, immunological; Immunosuppressant	Biological > Cellular > Cell origin > Autologous; Biological > Cellular > Cell technology type > Chimaeric antigen receptor > CAR-T cell; Biological > Cellular > Cell type > Blood cell > Leukocyte > Lymphocyte > T cell; Biological > Gene therapy; Biological > Nucleic acid > Nucleic acid, vector type > Viral vector > Lentivirus	cyclophosphamide thiotepa allogeneic stem cells filgrastim fludarabine romiplostim	Immunosuppressant; DNA inhibitor Microtubule inhibitor; DNA inhibitor Not applicable Granulocyte colony stimulating factor agonist DNA synthesis inhibitor; Adenosine deaminase inhibitor; Ribonucleoside diphosphate reductase inhibitor; DNA repair enzyme inhibitor Thrombopoietin agonist	Unspecified colony stimulating factor 3 receptor ribonucleotide reductase catalytic subunit M1; ribonucleotide reductase regulatory subunit M2 MPL proto-oncogene, thrombopoietin receptor	Anticancer, alkylating; Immunosuppressant Anticancer, other; Haematological; Immunosuppressant Antidiabetic; Anticancer, immunological; Cognition enhancer Antiviral, anti-HIV; Radio/chemoprotective; Haematological; Cytokine Anticancer, antimetabolite Antianaemic	Small molecule > Synthetic small molecule Small molecule > Synthetic small molecule Biological > Cellular > Cell origin; Biological > Cellular > Cell type > Stem cell Biological > Protein; Biological > Protein > Recombinant protein > Recombinant growth factor Small molecule; Small molecule > Synthetic small molecule Biological > Protein; Biological > Protein > Recombinant protein > Fusion protein	CD19	Diagnostic; Predictive; Prognostic	To study CART19.1 Cell therapy for relapsed/refractory CD 19+ hematological malignancies with central nervous system involvement.							2022-05-01	Actual							2024-12-01	Actual			2025-06-15
658496	25-066 NCT07137494 TrialTroveID-658496	A Phase I Study of MB-CART19.1 Cellular Therapy for Relapsed/Refractory Primary and Secondary Central Nervous System Lymphoma (CNSL) Using On- Site Manufacturing With the CliniMACS Prodigy Device	I	Open	Oncology	Oncology: Lymphoma, Non-Hodgkin's	(N/A); Aggressive; Other subtype; Second line	Lymphoma; Lymphoma, Large-Cell, Anaplastic; Lymphoma, Non-Hodgkin; Neoplasm Metastasis	C83.7: Burkitt lymphoma C83.70: Burkitt lymphoma, unspecified site C83.71: Burkitt lymphoma, lymph nodes of head, face, and neck C83.72: Burkitt lymphoma, intrathoracic lymph nodes C83.73: Burkitt lymphoma, intra-abdominal lymph nodes C83.74: Burkitt lymphoma, lymph nodes of axilla and upper limb C83.75: Burkitt lymphoma, lymph nodes of inguinal region and lower limb C83.76: Burkitt lymphoma, int…	Trialtrove	Memorial Sloan-Kettering Cancer Center Miltenyi Biomedicine	Sponsor Collaborator	Academic Industry, all other pharma	Germany		Bergisch Gladbach	51429	zorpocabtagene autoleucel	T cell stimulant	CD19 molecule	Anticancer, immunological; Immunosuppressant	Biological > Cellular > Cell origin > Autologous; Biological > Cellular > Cell technology type > Chimaeric antigen receptor > CAR-T cell; Biological > Cellular > Cell type > Blood cell > Leukocyte > Lymphocyte > T cell; Biological > Gene therapy; Biological > Nucleic acid > Nucleic acid, vector type > Viral vector > Lentivirus								This study will test whether MB-CART19.1 is a safe and effective treatment for central nervous system lymphoma (CNSL). This study will test different doses of MB-CART19.1 to find the highest dose that causes few or mild side effects in participants.	Adverse Events Common Terminology Criteria for Adverse Events Dose-limiting toxicities Maximum tolerated dose	Safety/Toxicity > Adverse Drug Reactions Safety/Toxicity > Adverse Drug Reactions Safety/Toxicity > Safety/Tolerability Safety/Toxicity > Safety/Tolerability	To identify the maximum tolerated dose (MTD) [Time Frame: 1 year] The maximum tolerated dose (MTD) is defined as the highest dose level where a Dose limiting toxicity (DLT) occurs within at most one out of six patients treated. DLT is defined as any of the following adverse events (AEs) that occur within 28 days of the MB-CART19.1 infusion, based on Common Terminology Criteria for Adverse Events …				2025-08-14	Actual							2028-08-01	Anticipated	2028-08-01	Anticipated
655424	NCT07120607 QH10601-TAL-01（0） TrialTroveID-655424	Clinical Study on the Safety and Efficacy of CD7 CAR-γδT Cell Injection for the Treatment of Relapsed/Refractory Leukemia	I	Planned	Oncology	Oncology: Leukemia, Acute Lymphocytic; Oncology: Leukemia, Acute Myelogenous; Oncology: Lymphoma, Non-Hodgkin's	(N/A); Aggressive; Lymphoblastic lymphoma (LBL); Second line; T-cell	Leukemia; Leukemia, Myeloid, Acute; Lymphoma, Large-Cell, Anaplastic; Lymphoma, Non-Hodgkin; Precursor Cell Lymphoblastic Leukemia-Lymphoma	C83.5: Lymphoblastic (diffuse) lymphoma C83.50: Lymphoblastic (diffuse) lymphoma, unspecified site C83.51: Lymphoblastic (diffuse) lymphoma, lymph nodes of head, face, and neck C83.52: Lymphoblastic (diffuse) lymphoma, intrathoracic lymph nodes C83.53: Lymphoblastic (diffuse) lymphoma, intra-abdominal lymph nodes C83.54: Lymphoblastic (diffuse) lymphoma, lymph nodes of axilla and upper limb C83.5…	Trialtrove	(Other Hospital/Academic/Medical Center)	Sponsor	Academic					CD7 CAR-γδT cell（QH106)	T cell stimulant; CD7 antagonist; Immuno-oncology therapy	CD7 molecule	Anticancer, immunological	Biological > Cellular > Cell technology type > Chimaeric antigen receptor > CAR-T cell; Biological > Cellular > Cell technology type > T cell receptor; Biological > Cellular > Cell type > Blood cell > Leukocyte > Lymphocyte > T cell; Biological > Gene therapy	fludarabine (IV) cyclophosphamide (IV), unspecified	DNA synthesis inhibitor; Adenosine deaminase inhibitor; Ribonucleoside diphosphate reductase inhibitor; DNA repair enzyme inhibitor DNA inhibitor	ribonucleotide reductase catalytic subunit M1; ribonucleotide reductase regulatory subunit M2	Anticancer, antimetabolite Immunosuppressant	Small molecule; Small molecule > Synthetic small molecule Small molecule > Synthetic small molecule	CD7; TP53	Diagnostic; Predictive; Predisposing; Prognostic	CD7 is highly expressed in T-cell acute lymphoblastic leukemia (T-ALL) and T-cell lymphoma. Approximately 10-30% of cute myeloid leukemia(AML) patients exhibit CD7 expression, particularly in early myeloid progenitor cell-derived AML (e.g., M0/M1 subtypes), mixed-phenotype acute leukemia (MPAL), and AML with high-risk genetic abnormalities (such as TP53 mutations or complex karyotypes). CD7-posit…	Adverse Events Common Terminology Criteria for Adverse Events Dose-limiting toxicities	Safety/Toxicity > Adverse Drug Reactions Safety/Toxicity > Adverse Drug Reactions Safety/Toxicity > Safety/Tolerability	Incidence of Adverse Events (AEs) [Time Frame: 12 months] AE is defined as any adverse medical event from the date of lymphocyte depletion chemotherapy to 12 months after QH106 infusion. Among them, cytokine release syndrome (CRS) and immune cell-associated neurotoxicity syndrome (ICANS) were graded according to American Society for Transplantation and Cellular Therapy (ASTCT) criteria, graft-ver…	Complete response Disease-free survival Immunogenicity (other timeframe) Immunogenicity Minimal Residual Disease Overall response rate - duration Overall response rate Overall survival Partial response	Efficacy > Clinical Response/Remission Efficacy > Survival Efficacy > Immunological Response Safety/Toxicity > Adverse Drug Reactions Efficacy > Clinical Response/Remission Efficacy > Clinical Response/Remission Efficacy > Clinical Response/Remission Efficacy > Survival Efficacy > Clinical Response/Remission	Pharmacodynamics: Peak level of cytokines in serum [Time Frame: Up to 28 days after infusion] Pharmacokinetics: Persistence of QH106 [Time Frame: 12 months] Persistence of QH106 assessed by number in peripheral blood Overall Response rate (ORR) [Time Frame: 12 months] CR (complete remission) /CRh (CR with partial hematological recovery) The proportion of subjects who achieved remission /CRi (comp…	2025-08-18	Anticipated							2026-12-31	Anticipated	2027-12-31	Anticipated
654802	CART-NAL CTRI/2024/10/074924 MCr_CART-NAL01 TrialTroveID-654802	A Prospective, Single-Arm, Open-Label, Multi-Center, Phase 1/2 Study of the Safety and Efficacy of MyCART-01 in Patients with CD19 positive Relapsed or Refractory B Cell Malignancies	I/II	Open	Oncology	Oncology: Leukemia, Acute Lymphocytic; Oncology: Lymphoma, Non-Hodgkin's	(N/A); Aggressive; Diffuse large B-cell lymphoma (DLBCL); Mantle cell lymphoma (MCL); Second line	Lymphoma, Large B-Cell, Diffuse; Lymphoma, Large-Cell, Anaplastic; Lymphoma, Mantle-Cell; Lymphoma, Non-Hodgkin; Precursor Cell Lymphoblastic Leukemia-Lymphoma	C83.1: Mantle cell lymphoma C83.10: Mantle cell lymphoma, unspecified site C83.11: Mantle cell lymphoma, lymph nodes of head, face, and neck C83.12: Mantle cell lymphoma, intrathoracic lymph nodes C83.13: Mantle cell lymphoma, intra-abdominal lymph nodes C83.14: Mantle cell lymphoma, lymph nodes of axilla and upper limb C83.15: Mantle cell lymphoma, lymph nodes of inguinal region and lower limb C…	Trialtrove	CRISPR Therapeutics	Sponsor	Industry, all other pharma	Switzerland		Basel	CH-4051	mycabtagene autoleucel	T cell stimulant; Immuno-oncology therapy	CD19 molecule	Anticancer, immunological	Biological > Cellular > Cell origin > Autologous; Biological > Cellular > Cell technology type > Chimaeric antigen receptor > CAR-T cell; Biological > Cellular > Cell type > Blood cell > Leukocyte > Lymphocyte > T cell; Biological > Gene therapy; Biological > Nucleic acid > Nucleic acid, vector type > Non-viral vector						BCL2; BCL6; CD19; MS4A1; MYC	Diagnostic; Predictive; Predisposing; Prognostic	To evaluate the safety and efficacy of MyCART-01 in patients with CD19+ relapsed or refractory B cell malignancies like ALL (Acute Lymphoblastic Leukemia) and NHL (Non-Hodgkin Lymphoma)	Adverse Events Complete response Overall response rate Partial response Safety and Tolerability	Safety/Toxicity > Adverse Drug Reactions Efficacy > Clinical Response/Remission Efficacy > Clinical Response/Remission Efficacy > Clinical Response/Remission Safety/Toxicity > Safety/Tolerability	The incidence of adverse events, defined as safety evaluation Evaluating the objective response rate (complete response (CR) + partial response(PR)) per the Lugano Response Criteria for malignant lymphoma Evaluating the objective response rate in pediatric and young adult CD19+ relapsed or refractory B cell ALL, based on CR and complete remission with incomplete count recovery (CRi) Time Points: …	Adverse Events Clinical benefit rate Complete response Duration of overall response Overall response rate Overall survival Partial response Progression-free survival Stable Disease	Safety/Toxicity > Adverse Drug Reactions Efficacy > Clinical Response/Remission Efficacy > Clinical Response/Remission Efficacy > Clinical Response/Duration Efficacy > Clinical Response/Remission Efficacy > Survival Efficacy > Clinical Response/Remission Efficacy > Survival Efficacy > Clinical Response/Remission	Evaluating the objective response rate (complete response (CR) + partial response(PR)) per the Lugano Response Criteria for malignant lymphoma Time Points: 3 Months Duration of response Progression-free survival (central read) Disease control rate [CR+PR+ stable disease (SD)] Only for ALL patient: Overall survival Frequency and severity of adverse events and clinically significant laboratory abno…	2024-10-28	Actual							2026-10-28	Anticipated
654777	ACTRN12625000673448p ALLG NHL34/DA TrialTroveID-654777	Detection of Ultra-High Risk Large B-Cell Lymphoma for Early Delivery of Axicabtagene Ciloleucel: A therapeutic arm of the ALLG NHL34 CLARIFY study	II	Planned	Oncology	Oncology: Lymphoma, Non-Hodgkin's	(N/A); Aggressive; Diffuse large B-cell lymphoma (DLBCL); Second line	Lymphoma, Large B-Cell, Diffuse; Lymphoma, Large-Cell, Anaplastic; Lymphoma, Non-Hodgkin	C83.3: Diffuse large B-cell lymphoma C83.30: Diffuse large B-cell lymphoma, unspecified site C83.31: Diffuse large B-cell lymphoma, lymph nodes of head, face, and neck C83.32: Diffuse large B-cell lymphoma, intrathoracic lymph nodes C83.33: Diffuse large B-cell lymphoma, intra-abdominal lymph nodes C83.34: Diffuse large B-cell lymphoma, lymph nodes of axilla and upper limb C83.35: Diffuse large B…	Trialtrove	Australasian Leukaemia and Lymphoma Group (ALLG)	Sponsor	Cooperative Group					axicabtagene ciloleucel	T cell stimulant; Immuno-oncology therapy	CD19 molecule	Anticancer, immunological	Biological > Cellular > Cell origin > Autologous; Biological > Cellular > Cell technology type > Chimaeric antigen receptor > CAR-T cell; Biological > Cellular > Cell type > Blood cell > Leukocyte > Lymphocyte > T cell; Biological > Gene therapy; Biological > Nucleic acid > Nucleic acid, vector type > Viral vector > Retrovirus	gemcitabine hydrochloride oxaliplatin (IV) cyclophosphamide fludarabine (IV) prednisone rituximab (IV) radiation therapy Chimaeric antigen receptor therapy, unspecified	DNA synthesis inhibitor; Thymidylate synthase inhibitor; DNA repair enzyme inhibitor; Cell cycle inhibitor DNA inhibitor; DNA synthesis inhibitor Immunosuppressant; DNA inhibitor DNA synthesis inhibitor; Adenosine deaminase inhibitor; Ribonucleoside diphosphate reductase inhibitor; DNA repair enzyme inhibitor Immunosuppressant; Corticosteroid agonist CD20 antagonist Unidentified pharmacological a…	checkpoint kinase 1 Not applicable ribonucleotide reductase catalytic subunit M1; ribonucleotide reductase regulatory subunit M2 membrane spanning 4-domains A1 Unspecified	Antiviral, other; Anticancer, antimetabolite Anticancer, alkylating Anticancer, alkylating; Immunosuppressant Anticancer, antimetabolite Immunosuppressant; Anti-inflammatory Dermatological Miscellaneous Anticancer, immunological	Small molecule; Unidentified Small molecule; Small molecule > Synthetic small molecule Small molecule > Synthetic small molecule Small molecule; Small molecule > Synthetic small molecule Small molecule > Synthetic small molecule Biological > Protein > Antibody > Chimaeric monoclonal antibody; Biological > Protein > Antibody > Monoclonal antibody, other Small molecule > Synthetic small molecule Bi…	CD19; FUS; GPT; LSS	Diagnostic; Predictive; Predisposing; Prognostic	The primary purpose of this study is to identify and treat patients with Ultra-High Risk Large B-Cell Lymphoma (UHR-LBCL) using an early intervention strategy with Axicabtagene Ciloleucel (Axi-cel), a type of CAR-T cell therapy.			Primary outcome To evaluate the ‘deliverability’ of Axi-cel in UHR-LBCL patients, as identified using the NHL34 CLARIFY-Prognostic Platform. This is defined as the proportion of patients enrolled to the NHL34 CLARIFY-Therapeutic Domain A achieving successful leukapheresis, CAR-T cell generation and infusion of product. Assessment method This is defined as the proportion of patients enrolled to th…	Adverse Events Circulating Tumor Cells Common Terminology Criteria for Adverse Events Event-free survival Minimal Residual Disease NCI-CTC scale Overall survival Progression-free survival Safety and Tolerability	Safety/Toxicity > Adverse Drug Reactions Efficacy > Clinical Response/Remission Safety/Toxicity > Adverse Drug Reactions Efficacy > Survival Efficacy > Clinical Response/Remission Safety/Toxicity > Side Effects Efficacy > Survival Efficacy > Survival Safety/Toxicity > Safety/Tolerability	Secondary outcome To characterize the safety profile of Axi-cel in UHR-LBCL participants including the rate of SAEs, AESIs, and patient deaths. Assessment method Adverse Events. Incidence of SAEs and AES from time of Axicabtagene ciloleucel infusion. Toxicity grading according to the Common Toxicity Criteria for Adverse Events (CTCAE) v5.0, American Society for Transplantation and Cellular Therap…	2025-10-23	Anticipated							2027-10-23	Anticipated	2029-10-23	Anticipated
653701	EUCT number: 2024-516838-35-00 MB-CART2219.1 NCT07108868 TrialTroveID-653701	A Phase I Dose Finding Study of MB-CART2219.1 Targeting CD19/CD22 in Adult and Pediatric Patients With Relapsed/Refractory B-cell Malignancies	I	Open	Oncology	Oncology: Leukemia, Acute Lymphocytic; Oncology: Leukemia, Chronic Lymphocytic; Oncology: Lymphoma, Non-Hodgkin's	(N/A); Aggressive; B-cell; Diffuse large B-cell lymphoma (DLBCL); Extranodal marginal zone B-cell lymphoma (MALT); Follicular lymphoma (FL); Fourth line or greater; Indolent; Lymphoblastic lymphoma (LBL); Mantle cell lymphoma (MCL); Other subtype; Pediatric or Adolescent; Second line; Third line; Waldenstrom's macroglobulinemia (WM)	Leukemia, Lymphocytic, Chronic, B-Cell; Lymphoma, B-Cell, Marginal Zone; Lymphoma, Follicular; Lymphoma, Large B-Cell, Diffuse; Lymphoma, Large-Cell, Anaplastic; Lymphoma, Mantle-Cell; Lymphoma, Non-Hodgkin; Precursor Cell Lymphoblastic Leukemia-Lymphoma; Waldenstrom Macroglobulinemia	C82: Follicular lymphoma C82.0: Follicular lymphoma grade I C82.00: Follicular lymphoma grade I, unspecified site C82.01: Follicular lymphoma grade I, lymph nodes of head, face, and neck C82.02: Follicular lymphoma grade I, intrathoracic lymph nodes C82.03: Follicular lymphoma grade I, intra-abdominal lymph nodes C82.04: Follicular lymphoma grade I, lymph nodes of axilla and upper limb C82.05: Fo…	Trialtrove	(Other Hospital/Academic/Medical Center)	Sponsor	Academic					MB-CART-2219.1	T cell stimulant; Immuno-oncology therapy	CD19 molecule; CD22 molecule	Anticancer, immunological	Biological > Cellular > Cell origin > Autologous; Biological > Cellular > Cell technology type > Chimaeric antigen receptor > CAR-T cell; Biological > Cellular > Cell type > Blood cell > Leukocyte > Lymphocyte > T cell; Biological > Gene therapy; Biological > Nucleic acid > Nucleic acid, vector type > Viral vector > Lentivirus						BTK; CD19; CD22; GPT	Diagnostic; Predictive; Predisposing; Prognostic	Main objective The objective of this trial is to assess feasibility, safety of ex vivo generated MB-CART2219.1 in patients with relapsed or refractory CD19 and/or CD22 positive B cell malignancies.	Adverse Events Common Terminology Criteria for Adverse Events Dose-limiting toxicities Maximum tolerated dose Safety and Tolerability	Safety/Toxicity > Adverse Drug Reactions Safety/Toxicity > Adverse Drug Reactions Safety/Toxicity > Safety/Tolerability Safety/Toxicity > Safety/Tolerability Safety/Toxicity > Safety/Tolerability	Safety and feasibility Phase I (CTCAE) [Time Frame: 6 months] Objective: to assess feasibility, safety of ex vivo generated MB-CART2219.1 in patients with relapsed or refractory CD19 and/or CD22 positive B cell malignancies. Determination of the recommended dose of MB-CART-CD19CD22, determined on the basis of the maximum tolerated dose, defined as the highest dose level of the 2-3 dose levels tes…	Adverse Events Common Terminology Criteria for Adverse Events Immune Response Immunogenicity (other timeframe) Mortality Overall response rate Overall survival Progression-free survival	Safety/Toxicity > Adverse Drug Reactions Safety/Toxicity > Adverse Drug Reactions Efficacy > Clinical Response/Remission Efficacy > Immunological Response Efficacy > Clinical Failure (Efficacy) Efficacy > Clinical Response/Remission Efficacy > Survival Efficacy > Survival	Secondary end points 1 Disease Response (ORR, PR, CR) at 6 months 2 Dose/Response Relation 3 Progression free and overall survival 4 Non-Relapse Mortality 5 Progression-free survival on next line of treatment (PFS-2) 6 Expansion of CAR+ T cells in the peripheral blood and if applicable bone marrow, CSF or other body fluids by flow cytometry 7 Evaluate the level of CD19/CD22-expressing malignant c…	2025-06-23	Actual							2027-03-01	Anticipated	2027-06-01	Anticipated
653198	IIT2025076 NCT07106749 TrialTroveID-653198	CD180 CART Cell Injection in the Treatment of Relapsed or Refractory CD180 Positive Hematologic Malignancies: a Prospective, Single-arm, Single-center Clinical Study.	I	Open	Oncology	Oncology: Leukemia, Acute Lymphocytic; Oncology: Leukemia, Acute Myelogenous; Oncology: Lymphoma, Non-Hodgkin's	(N/A); Aggressive; B-cell; Lymphoblastic lymphoma (LBL); Second line	Hematologic Neoplasms; Leukemia; Leukemia, Lymphoid; Leukemia, Myeloid; Leukemia, Myeloid, Acute; Lymphoma, Large-Cell, Anaplastic; Lymphoma, Non-Hodgkin; Precursor Cell Lymphoblastic Leukemia-Lymphoma	C83.5: Lymphoblastic (diffuse) lymphoma C83.50: Lymphoblastic (diffuse) lymphoma, unspecified site C83.51: Lymphoblastic (diffuse) lymphoma, lymph nodes of head, face, and neck C83.52: Lymphoblastic (diffuse) lymphoma, intrathoracic lymph nodes C83.53: Lymphoblastic (diffuse) lymphoma, intra-abdominal lymph nodes C83.54: Lymphoblastic (diffuse) lymphoma, lymph nodes of axilla and upper limb C83.5…	Trialtrove	Institute of Hematology & Blood Diseases Hospital	Sponsor	Academic					CD180 CART, Unspecified	Immunostimulant; Immuno-oncology therapy	Unspecified	Anticancer, immunological	Biological > Cellular; Biological > Cellular > Cell technology type > Chimaeric antigen receptor > CAR-T cell; Biological > Gene therapy	cyclophosphamide fludarabine	Immunosuppressant; DNA inhibitor DNA synthesis inhibitor; Adenosine deaminase inhibitor; Ribonucleoside diphosphate reductase inhibitor; DNA repair enzyme inhibitor	ribonucleotide reductase catalytic subunit M1; ribonucleotide reductase regulatory subunit M2	Anticancer, alkylating; Immunosuppressant Anticancer, antimetabolite	Small molecule > Synthetic small molecule Small molecule; Small molecule > Synthetic small molecule	CD180	Prognostic	The objective of this study was to evaluate the safety and efficacy of CD180 CART cells in the treatment of patients with relapsed/refractory CD180-positive hematological malignancies. In this single-arm, open-label, single-center, Phase I clinical trial, two cohorts were set up: (1) relapsed and refractory AML cohort; and (2) relapsed and refractory B-ALL/LBL cohort. CD180 CART cells will be adm…	Adverse Events Dose-limiting toxicities	Safety/Toxicity > Adverse Drug Reactions Safety/Toxicity > Safety/Tolerability	Dose-limiting toxicity（DLT） [Time Frame: 3 months after CD180 CART cells infusion] Any toxicity associated with CD180 CART cells, or life-threatening hematological or non-hematological toxicity. Number of adverse event of CD180 CART cells treatment [Time Frame: Participants will be followed for the duration of the treatment, an expected average of 24 months.]	Composite complete response Cytogenetic response Disease-free survival Event-free survival Overall response rate - duration Overall response rate Overall survival Response rate	Efficacy > Clinical Response/Remission Efficacy > Major Molecular Response Efficacy > Survival Efficacy > Survival Efficacy > Clinical Response/Remission Efficacy > Clinical Response/Remission Efficacy > Survival Efficacy > Clinical Response/Remission	Response rate in 3 months [Time Frame: within 3 months after CD180 CART cells infusion] Duration of remission (DOR) [Time Frame: Participants will be followed for the duration of the treatment, an expected average of 24 months.] Time to first CR/CRi + PR (B-ALL/LBL) or CRc + PR (AML) to disease relapse or death due to leukemia after CD180 CART infusion. Event-free survival (EFS) [Time Frame: Part…	2025-06-28	Actual							2028-06-28	Anticipated	2030-06-28	Anticipated
652469	NCT07101705 OriV508-T1 TrialTroveID-652469	An Open-label, Single-arm Clinical Study to Evaluate the Safety and Preliminary Efficacy of OriV508 Injection in Treating Relapsed/Refractory Hematological Malignancies	I	Open	Oncology	Oncology: Lymphoma, Non-Hodgkin's; Oncology: Multiple Myeloma	(N/A); Aggressive; Diffuse large B-cell lymphoma (DLBCL); Follicular lymphoma (FL); Indolent; Mantle cell lymphoma (MCL); Other subtype; Second line; Third line	Hematologic Neoplasms; Lymphoma, Follicular; Lymphoma, Large B-Cell, Diffuse; Lymphoma, Large-Cell, Anaplastic; Lymphoma, Mantle-Cell; Lymphoma, Non-Hodgkin; Multiple Myeloma; Neoplasms, Plasma Cell	C82: Follicular lymphoma C82.0: Follicular lymphoma grade I C82.00: Follicular lymphoma grade I, unspecified site C82.01: Follicular lymphoma grade I, lymph nodes of head, face, and neck C82.02: Follicular lymphoma grade I, intrathoracic lymph nodes C82.03: Follicular lymphoma grade I, intra-abdominal lymph nodes C82.04: Follicular lymphoma grade I, lymph nodes of axilla and upper limb C82.05: Fo…	Trialtrove	(Other Hospital/Academic/Medical Center) OriCell Therapeutics	Sponsor Collaborator	Academic Industry, all other pharma	China		Shanghai	200120	OriV-508	T cell stimulant; CD19 antagonist; Immuno-oncology therapy	CD19 molecule; TNF receptor superfamily member 17	Anticancer, immunological	Biological > Cellular > Cell origin > Autologous; Biological > Cellular > Cell technology type > Chimaeric antigen receptor > CAR-T cell; Biological > Cellular > Cell type > Blood cell > Leukocyte > Lymphocyte > T cell; Biological > Gene therapy; Biological > Nucleic acid > Nucleic acid, vector type > Viral vector; Biological > Nucleic acid > Nucleic acid, vector type > Viral vector > Lentivirus						BCL2; EPO; MS4A1; MYC; NOL3	Diagnostic; Predictive; Predisposing; Prognostic	This is a single center, single arm, open-label, dose escalation, phase 1 study to evaluate the safety, tolerability, preliminary efficacy and immunogenicity of OriV508 injection for patients with relapsed/refractory hematological malignancies.	Adverse Events Common Terminology Criteria for Adverse Events Dose-limiting toxicities	Safety/Toxicity > Adverse Drug Reactions Safety/Toxicity > Adverse Drug Reactions Safety/Toxicity > Safety/Tolerability	Primary Outcome Measures: Dose-limiting toxicities (DLTs) [Time Frame: Dose-limiting toxicities (DLTs) are evaluated between the infusion and 28 days post-infusion.] Cytokine release syndrome (CRS) [Time Frame: up to Day 28 post-infusion] Cytokine release syndrome (CRS) would be graded according to the ASTCT consensus. Immune cell-associated immune effector cell-associated neurotoxicity syndrome …	Cmax Complete response Duration of overall response Immunogenicity (other timeframe) Immunogenicity Minimal Residual Disease Overall response rate - duration Overall response rate Overall survival Partial response Progression-free survival Time to response	Pharmacokinetics/Pharmacodynamics > PK/PD Efficacy > Clinical Response/Remission Efficacy > Clinical Response/Duration Efficacy > Immunological Response Safety/Toxicity > Adverse Drug Reactions Efficacy > Clinical Response/Remission Efficacy > Clinical Response/Remission Efficacy > Clinical Response/Remission Efficacy > Survival Efficacy > Clinical Response/Remission Efficacy > Survival Efficacy …	Secondary Outcome Measures: Overall response rate (ORR) [Time Frame: From OriV508 infusion to the end of treatment at 96 weeks] Clinical efficacy of MM cohort can be evaluated according to the 2016 International Myeloma Working Group consensus criteria. ORR = stringent complete response (sCR) rate + complete response (CR) rate + very good partial response (VGPR) rate + partial response (PR) rate.…	2025-09-08	Actual							2028-08-01	Anticipated	2028-08-01	Anticipated
650946	NCT07093073 TrialTroveID-650946 U01	A Single-arm, Open-label Clinical Study Evaluating the Efficacy and Safety of U01 (ssCART-19) in Patients With Relapsed or Refractory B-cell Lymphoma.	I	Open	Oncology	Oncology: Lymphoma, Non-Hodgkin's	(N/A); Aggressive; Indolent; Other subtype; Second line; Third line	Lymphoma; Lymphoma, B-Cell; Lymphoma, Large-Cell, Anaplastic; Lymphoma, Non-Hodgkin	C83.7: Burkitt lymphoma C83.70: Burkitt lymphoma, unspecified site C83.71: Burkitt lymphoma, lymph nodes of head, face, and neck C83.72: Burkitt lymphoma, intrathoracic lymph nodes C83.73: Burkitt lymphoma, intra-abdominal lymph nodes C83.74: Burkitt lymphoma, lymph nodes of axilla and upper limb C83.75: Burkitt lymphoma, lymph nodes of inguinal region and lower limb C83.76: Burkitt lymphoma, int…	Trialtrove	Shanghai Unicar-Therapy Bio-medicine Technology Co.	Sponsor	Industry, all other pharma	China		Shanghai		U-01	T cell stimulant; Immuno-oncology therapy	CD19 molecule	Anticancer, immunological	Biological > Cellular > Cell origin > Autologous; Biological > Cellular > Cell technology type > Chimaeric antigen receptor > CAR-T cell; Biological > Cellular > Cell type > Blood cell > Leukocyte > Lymphocyte > T cell; Biological > Gene therapy; Biological > Nucleic acid > Nucleic acid, vector type > Viral vector > Lentivirus	cyclophosphamide fludarabine	Immunosuppressant; DNA inhibitor DNA synthesis inhibitor; Adenosine deaminase inhibitor; Ribonucleoside diphosphate reductase inhibitor; DNA repair enzyme inhibitor	ribonucleotide reductase catalytic subunit M1; ribonucleotide reductase regulatory subunit M2	Anticancer, alkylating; Immunosuppressant Anticancer, antimetabolite	Small molecule > Synthetic small molecule Small molecule; Small molecule > Synthetic small molecule	CD19; CRP; HBE1; MS4A1; MYC; TP53	Diagnostic; Predictive; Predisposing; Prognostic	This is a single-arm, open-label clinical study evaluating the efficacy and safety of U01 (ssCART-19) in patients with relapsed or refractory B-cell lymphoma.	Adverse Events Common Terminology Criteria for Adverse Events Complete response Duration of overall response Overall response rate - duration Overall response rate Overall survival Partial response Progression-free survival Progressive disease rate Safety and Tolerability	Safety/Toxicity > Adverse Drug Reactions Safety/Toxicity > Adverse Drug Reactions Efficacy > Clinical Response/Remission Efficacy > Clinical Response/Duration Efficacy > Clinical Response/Remission Efficacy > Clinical Response/Remission Efficacy > Survival Efficacy > Clinical Response/Remission Efficacy > Survival Efficacy > Clinical Response/Progression Safety/Toxicity > Safety/Tolerability	The primary objective of this study is to evaluate the efficacy and safety of CD19-targeted CAR-T cells engineered with an IL-6 silencing element in patients with relapsed or refractory B-cell lymphoma. Incidence of Adverse events after U01 CAR-T cells infusion [Safety and Tolerability] [Time Frame: 28 days post administration of ssCART-19] An assessment of severity grade will be made according t…	Area under the curve score C reactive protein Cmax	Pharmacokinetics/Pharmacodynamics > PK/PD Efficacy > Inflammatory Assessment Pharmacokinetics/Pharmacodynamics > PK/PD	Pharmacokinetics of ssCART-19 [Time Frame: 2 years post CAR T cell infusion] Time at the maximal concentration(Tmax) Pharmacokinetics of ssCART-19 [Time Frame: 2 years post CAR T cell infusion] Area under the concentration-time curve(AUC) Pharmacokinetics of ssCART-19 [Time Frame: 2 years post CAR T cell infusion] The maximal concentration of peripheral blood (Cmax) Pharmacodynamics of ssCART-19 …	2025-01-23	Actual							2027-01-31	Anticipated	2029-01-31	Anticipated
648804	B2025-263-01 NCT07077512 TrialTroveID-648804	A Single-arm, Phase II Clinical Study of Relmacabtagene Autoleucel Combined With Sintilimab for Relapsed/Refractory B-cell Lymphoma.	II	Planned	Oncology	Oncology: Lymphoma, Non-Hodgkin's	(N/A); Aggressive; Diffuse large B-cell lymphoma (DLBCL); Follicular lymphoma (FL); Indolent; Mantle cell lymphoma (MCL); Second line	Lymphoma; Lymphoma, B-Cell; Lymphoma, Follicular; Lymphoma, Large B-Cell, Diffuse; Lymphoma, Large-Cell, Anaplastic; Lymphoma, Mantle-Cell; Lymphoma, Non-Hodgkin	C82: Follicular lymphoma C82.0: Follicular lymphoma grade I C82.00: Follicular lymphoma grade I, unspecified site C82.01: Follicular lymphoma grade I, lymph nodes of head, face, and neck C82.02: Follicular lymphoma grade I, intrathoracic lymph nodes C82.03: Follicular lymphoma grade I, intra-abdominal lymph nodes C82.04: Follicular lymphoma grade I, lymph nodes of axilla and upper limb C82.05: Fo…	Trialtrove	(Other Hospital/Academic/Medical Center)	Sponsor	Academic					cyclophosphamide fludarabine (IV) sintilimab relmacabtagene autoleucel	Immunosuppressant; DNA inhibitor DNA synthesis inhibitor; Adenosine deaminase inhibitor; Ribonucleoside diphosphate reductase inhibitor; DNA repair enzyme inhibitor PD-1 antagonist; Immuno-oncology therapy; Immune checkpoint inhibitor T cell stimulant; CD19 antagonist; Immuno-oncology therapy	ribonucleotide reductase catalytic subunit M1; ribonucleotide reductase regulatory subunit M2 programmed cell death 1 CD19 molecule	Anticancer, alkylating; Immunosuppressant Anticancer, antimetabolite Anticancer, immunological Anticancer, immunological; Dermatological; Immunosuppressant	Small molecule > Synthetic small molecule Small molecule; Small molecule > Synthetic small molecule Biological > Protein > Antibody > Humanized monoclonal antibody Biological > Cellular; Biological > Cellular > Cell origin > Autologous; Biological > Cellular > Cell technology type > Chimaeric antigen receptor > CAR-T cell; Biological > Cellular > Cell type > Blood cell > Leukocyte > Lymphocyte > …						CD19	Diagnostic; Predictive; Prognostic	This is a prospective, single-arm, multicenter, phase II clinical trial to evaluate the efficacy and safety of Relmacabtagene Autoleucel in combination with the Sintilimab regimen for the treatment of relapsed/refractory B-cell lymphoma	Response rate	Efficacy > Clinical Response/Remission	The complete response rate (CRR) at 3 months [Time Frame: Up to 3 months after Relmacabtagene Autoleucel infusion]	Adverse Events Common Terminology Criteria for Adverse Events Complete response Disease-free survival Immune Response Metabolomic profile Overall response rate Overall survival Progression-free survival Serious Adverse Event	Safety/Toxicity > Adverse Drug Reactions Safety/Toxicity > Adverse Drug Reactions Efficacy > Clinical Response/Remission Efficacy > Survival Efficacy > Clinical Response/Remission Efficacy > Clinical Response Efficacy > Clinical Response/Remission Efficacy > Survival Efficacy > Survival Safety/Toxicity > Serious Adverse Events	Disease-free survival (DFS) [Time Frame: From the date of the first complete response to the date of the first documented progression or death from any cause, whichever came first,assessed up to 24 months] To investigate the preliminary anti-tumor efficacy Progression-free survival (PFS) [Time Frame: From the date of enrollment until the date of the first documented progression or death from any …	2025-07-15	Anticipated							2027-01-15	Anticipated	2027-07-15	Anticipated
647427	NCT07070219 TENACITY-01 TrialTroveID-647427	A Single-Arm, Open-Label, Multi-Center, Phase 1b/ 2 Study to Evaluate the Safety, Efficacy, and Cellular Pharmacokinetic Profile of CTD402 in Participants With Relapsed/Refractory T-cell Acute Lymphoblastic Leukemia (T-ALL) and Lymphoblastic Lymphoma (T-LBL) (TENACITY-01)	I/II	Open	Oncology	Oncology: Leukemia, Acute Lymphocytic; Oncology: Lymphoma, Non-Hodgkin's	(N/A); Aggressive; Lymphoblastic lymphoma (LBL); Pediatric or Adolescent; Second line	Leukemia; Lymphoma; Lymphoma, Large-Cell, Anaplastic; Lymphoma, Non-Hodgkin; Precursor Cell Lymphoblastic Leukemia-Lymphoma	C83.5: Lymphoblastic (diffuse) lymphoma C83.50: Lymphoblastic (diffuse) lymphoma, unspecified site C83.51: Lymphoblastic (diffuse) lymphoma, lymph nodes of head, face, and neck C83.52: Lymphoblastic (diffuse) lymphoma, intrathoracic lymph nodes C83.53: Lymphoblastic (diffuse) lymphoma, intra-abdominal lymph nodes C83.54: Lymphoblastic (diffuse) lymphoma, lymph nodes of axilla and upper limb C83.5…	Trialtrove	Nanjing Bioheng Biotech Co.	Sponsor	Industry, all other pharma	China		Nanjing		CTD-402	T cell stimulant; Immuno-oncology therapy	CD7 molecule	Anticancer, immunological	Biological > Cellular; Biological > Cellular > Cell technology type > Chimaeric antigen receptor > CAR-T cell; Biological > Gene therapy						NOTCH1; PTEN	Diagnostic; Predictive; Predisposing; Prognostic	The goal of the TENACITY-01 clinical trial is to learn if CTD402 UCART is safe and effective for relapsed/refractory T-ALL/LBL patients. Participants with relapsed/refractory T-ALL/LBL over the age of 12 will be eligible to participate. Participants will receive one infusion of CTD402 on Day 0 and will be evaluated for anti-tumor activity by an independent review committee based on the NCCN crite…	Adverse Events Complete response Dose-limiting toxicities Duration of overall response Overall response rate Response rate Safety and Tolerability	Safety/Toxicity > Adverse Drug Reactions Efficacy > Clinical Response/Remission Safety/Toxicity > Safety/Tolerability Efficacy > Clinical Response/Duration Efficacy > Clinical Response/Remission Efficacy > Clinical Response/Remission Safety/Toxicity > Safety/Tolerability	Safety Profile TimeFrame: 24 months Incidence of dose limiting toxicities including incidence of adverse events and graft vs host disease Response Evaluation TimeFrame: 24 months Percentage of participants who achieve overall complete remission (OCR) assess by an independent review committee The primary objectives for the Phase 1b portion of the study include an assessment of safety as defined by…			Characterize the cPK profile of CTD402 TimeFrame: 24 months CTD402 cellular pharmacokinetic (PK) Secondary endpoints assess pharmacokinetics	2025-10-07	Actual							2028-09-30	Anticipated	2028-12-30	Anticipated
644459	CT1190B CT1190B-CG11001_03 NCT07053670 TrialTroveID-644459	A Clinical Study to Investigate the Safety, Efficacy, and Cellular Metabolism of CT1190B CAR-T Cell Therapy, in Patients With Relapsed/Refractory B-Cell Non-Hodgkin Lymphoma	I	Open	Oncology	Oncology: Leukemia, Chronic Lymphocytic; Oncology: Lymphoma, Non-Hodgkin's	(N/A); Aggressive; Diffuse large B-cell lymphoma (DLBCL); Mantle cell lymphoma (MCL); Other subtype; Second line; Third line	Leukemia, Lymphocytic, Chronic, B-Cell; Lymphoma; Lymphoma, B-Cell; Lymphoma, Large B-Cell, Diffuse; Lymphoma, Large-Cell, Anaplastic; Lymphoma, Mantle-Cell; Lymphoma, Non-Hodgkin	C83.1: Mantle cell lymphoma C83.10: Mantle cell lymphoma, unspecified site C83.11: Mantle cell lymphoma, lymph nodes of head, face, and neck C83.12: Mantle cell lymphoma, intrathoracic lymph nodes C83.13: Mantle cell lymphoma, intra-abdominal lymph nodes C83.14: Mantle cell lymphoma, lymph nodes of axilla and upper limb C83.15: Mantle cell lymphoma, lymph nodes of inguinal region and lower limb C…	Trialtrove	(Other Hospital/Academic/Medical Center)	Sponsor	Academic					CT1190B, Tongji University School of Medicine	Unidentified pharmacological activity	Unspecified	Anticancer, other	Biological > Cellular > Cell technology type > Chimaeric antigen receptor > CAR-T cell; Biological > Gene therapy	cyclophosphamide fludarabine	Immunosuppressant; DNA inhibitor DNA synthesis inhibitor; Adenosine deaminase inhibitor; Ribonucleoside diphosphate reductase inhibitor; DNA repair enzyme inhibitor	ribonucleotide reductase catalytic subunit M1; ribonucleotide reductase regulatory subunit M2	Anticancer, alkylating; Immunosuppressant Anticancer, antimetabolite	Small molecule > Synthetic small molecule Small molecule; Small molecule > Synthetic small molecule	BTK; CD19; GPT; MS4A1; PIK3CA; TNFRSF17	Companion Diagnosis; Diagnostic; Predictive; Predisposing; Prognostic	A Clinical Study to Investigate the Safety, Efficacy, and Cellular Metabolism of CT1190B CAR-T Cell therapy, in Patients with Relapsed/Refractory B-Cell Non-Hodgkin's Lymphoma.	Dose-limiting toxicities Maximum tolerated dose	Safety/Toxicity > Safety/Tolerability Safety/Toxicity > Safety/Tolerability	MTD and/or dose range [Time Frame: Up to 28 days after CAR-T cells infusion] Evaluate Dose limited toxicity and recommended dosage range after CT1190b/CT1190b-p infusion chimeric antigen receptor T cells [Time Frame: 12 months after CT1190B/CT1190B-P infusion] An assessment of severity grade will be made according to the National Cancer Institute Common Terminology Criteria.	Complete response Overall response rate - duration Overall response rate Overall survival Partial response Progression-free survival Response rate	Efficacy > Clinical Response/Remission Efficacy > Clinical Response/Remission Efficacy > Clinical Response/Remission Efficacy > Survival Efficacy > Clinical Response/Remission Efficacy > Survival Efficacy > Clinical Response/Remission	Overall response rate#ORR# [Time Frame: Evaluate at 4, 8, 12 weeks and 6,9,12month after CAR-T infusion] The proportion of patients with complete remission #CR# /partial response (PR) after CT1190B/CT1190B-P infusion. Complete response rate (CRR) [Time Frame: 12 months after CT1190B/CT1190B-P infusion] The proportion of patients with complete response(CR) after CT1190B/CT1190B-P infusion Duration…	2025-07-09	Actual							2025-12-30	Anticipated	2026-12-30	Anticipated
640298	CT1190B CT1190B-CG1101_01 NCT07032324 TrialTroveID-640298	A Clinical Study to Investigate the Safety, Efficacy, and Cellular Metabolism of CT1190B CAR-T Cell Therapy, in Patients With Relapsed/Refractory B-Cell Non-Hodgkin Lymphoma	I	Planned	Oncology	Oncology: Leukemia, Chronic Lymphocytic; Oncology: Lymphoma, Non-Hodgkin's	(N/A); Aggressive; Diffuse large B-cell lymphoma (DLBCL); Indolent; Mantle cell lymphoma (MCL); Other subtype; Second line; Small lymphocytic lymphoma (SLL)	Leukemia, Lymphocytic, Chronic, B-Cell; Lymphoma; Lymphoma, B-Cell; Lymphoma, Large B-Cell, Diffuse; Lymphoma, Large-Cell, Anaplastic; Lymphoma, Mantle-Cell; Lymphoma, Non-Hodgkin	C83.00: Small cell B-cell lymphoma, unspecified site C83.01: Small cell B-cell lymphoma, lymph nodes of head, face, and neck C83.02: Small cell B-cell lymphoma, intrathoracic lymph nodes C83.03: Small cell B-cell lymphoma, intra-abdominal lymph nodes C83.04: Small cell B-cell lymphoma, lymph nodes of axilla and upper limb C83.05: Small cell B-cell lymphoma, lymph nodes of inguinal region and lowe…	Trialtrove	(Other Hospital/Academic/Medical Center)	Sponsor	Academic					CT-1190B	T cell stimulant; Immuno-oncology therapy	CD19 molecule; membrane spanning 4-domains A1	Anticancer, immunological; Dermatological	Biological > Cellular > Cell origin > Allogeneic; Biological > Cellular > Cell technology type > Chimaeric antigen receptor > CAR-T cell; Biological > Cellular > Cell type > Blood cell > Leukocyte > Lymphocyte > T cell; Biological > Gene therapy						BTK; GPT; MS4A1	Diagnostic; Predictive; Predisposing; Prognostic	A Clinical Study to Investigate the Safety, Efficacy, and Cellular Metabolism of CT1190B CAR-T Cell therapy, in Patients with Relapsed/Refractory B-Cell Non-Hodgkin's Lymphoma. study to evaluate the safety, efficacy, cellular pharmacokinetics, and pharmacodynamics of CT1190B cells in patients with B-NHL.	Adverse Events Dose-limiting toxicities Maximum tolerated dose	Safety/Toxicity > Adverse Drug Reactions Safety/Toxicity > Safety/Tolerability Safety/Toxicity > Safety/Tolerability	Adverse Events (AE) after CT1190B/CT1190B-P infusion [Time Frame: 12 months after CT1190B/CT1190B-P infusion] An assessment of severity grade will be made according to the National Cancer Institute Common Terminology Criteria. MTD and/or dose range [Time Frame: Up to 28 days after CAR-T cells infusion] Evaluate Dose limited toxicity and recommended dosage range after CT1190b/CT1190b-p infusion	Complete response Overall response rate - duration Overall response rate Overall survival Partial response Progression-free survival Response rate	Efficacy > Clinical Response/Remission Efficacy > Clinical Response/Remission Efficacy > Clinical Response/Remission Efficacy > Survival Efficacy > Clinical Response/Remission Efficacy > Survival Efficacy > Clinical Response/Remission	Overall response rate#ORR# [Time Frame: Evaluate at 4, 8, 12 weeks and 6,9,12month after CAR-T infusion]] The proportion of patients with complete remission #CR# /partial response (PR) after CT1190B/CT1190B-P infusion. Complete response rate (CRR) [Time Frame: 12 months after CT1190B/CT1190B-P infusion] The proportion of patients with complete response(CR) after CT1190B/CT1190B-P infusion Duratio…	2025-07-08	Anticipated							2025-12-30	Anticipated	2026-12-30	Anticipated
639119	JWCAR239001 NCT07024147 TrialTroveID-639119	An Open-Label, Single-arm Study of JWCAR239 in the Treatment of Relapse / Refractory (R/R) B Cell Non-Hodgkin Lymphoma (B-NHL)	I	Planned	Oncology	Oncology: Lymphoma, Non-Hodgkin's	(N/A); Aggressive; Diffuse large B-cell lymphoma (DLBCL); Extranodal marginal zone B-cell lymphoma (MALT); Follicular lymphoma (FL); Fourth line or greater; Indolent; Mantle cell lymphoma (MCL); Third line	Lymphoma; Lymphoma, B-Cell; Lymphoma, B-Cell, Marginal Zone; Lymphoma, Follicular; Lymphoma, Large B-Cell, Diffuse; Lymphoma, Large-Cell, Anaplastic; Lymphoma, Mantle-Cell; Lymphoma, Non-Hodgkin	C82: Follicular lymphoma C82.0: Follicular lymphoma grade I C82.00: Follicular lymphoma grade I, unspecified site C82.01: Follicular lymphoma grade I, lymph nodes of head, face, and neck C82.02: Follicular lymphoma grade I, intrathoracic lymph nodes C82.03: Follicular lymphoma grade I, intra-abdominal lymph nodes C82.04: Follicular lymphoma grade I, lymph nodes of axilla and upper limb C82.05: Fo…	Trialtrove	(Other Hospital/Academic/Medical Center) JW Therapeutics	Sponsor Collaborator	Academic Industry, all other pharma	China		Shanghai	201210	JWCAR-239	T cell stimulant; CD19 antagonist; CD20 antagonist; Immuno-oncology therapy; Immune checkpoint inhibitor	CD19 molecule; membrane spanning 4-domains A1	Anticancer, immunological	Biological; Biological > Cellular; Biological > Cellular > Cell technology type > Chimaeric antigen receptor; Biological > Cellular > Cell technology type > Chimaeric antigen receptor > CAR-T cell; Biological > Cellular > Cell type > Blood cell > Leukocyte > Lymphocyte > T cell; Biological > Gene therapy						CD19; GPT; MS4A1; TNF	Diagnostic; Predictive; Predisposing; Prognostic	JWCAR239 is a CD19/CD20 CAR-T product. This trial is intended to evaluate the safety, PK/PD and efficacy of JWCAR239 in patients with B Cell Non-Hodgkin Lymphoma (B-NHL)	Adverse Events Dose-limiting toxicities Serious Adverse Event	Safety/Toxicity > Adverse Drug Reactions Safety/Toxicity > Safety/Tolerability Safety/Toxicity > Serious Adverse Events	The rate of Dose Limiting Toxicity events [Time Frame: 28 days] Dose-Limiting Toxicity (DLT) refers to a specific type of adverse effect or toxic reaction caused by a drug or treatment that is severe enough to prevent an increase in dose or continuation of treatment. AE and SAE rate [Time Frame: up to 2 years] ny adverse event (AE) or serious adverse event (SAE) occurring after JWCAR239 administr…	Area under the curve score Cmax Complete response Duration of overall response Overall response rate Overall survival Partial response Progression-free survival Progressive disease rate Response rate Tmax	Pharmacokinetics/Pharmacodynamics > PK/PD Pharmacokinetics/Pharmacodynamics > PK/PD Efficacy > Clinical Response/Remission Efficacy > Clinical Response/Duration Efficacy > Clinical Response/Remission Efficacy > Survival Efficacy > Clinical Response/Remission Efficacy > Survival Efficacy > Clinical Response/Progression Efficacy > Clinical Response/Remission Pharmacokinetics/Pharmacodynamics > PK/PD	Pharmacokinetic (PK)- Cmax of JWCAR239 [Time Frame: from baseline up to 2 years] Maximum observed concentration of JWCAR239 in peripheral blood PD [Time Frame: from baseline up to 2 years] Peripheral blood levels of CD19+ and/or CD20+ B cells overall response rate (ORR) [Time Frame: from baseline up to 2 years] ORR is the proportion of subjects who achieve positive response to the treatment. It i…	2025-07-01	Anticipated							2027-07-01	Anticipated	2030-07-01	Anticipated
583308	2023-507597-40 EUCT number: 2023-507597-40-00 NCT07020260 PACMAN PACMAN-Hu19 TrialTroveID-583308	The PACMAN-hu19 Trial: a Phase I/II Study to Investigate the Safety and Feasibility of Point-of-care Human CD19 Targeting CAR T-cells in Pediatric and Young Adult Patients With Relapsed or Refractory B-cell Malignancies	I/II	Planned	Oncology	Oncology: Leukemia, Acute Lymphocytic; Oncology: Lymphoma, Non-Hodgkin's	(N/A); Aggressive; B-cell; Diffuse large B-cell lymphoma (DLBCL); Indolent; Lymphoblastic lymphoma (LBL); Other subtype; Pediatric or Adolescent; Second line	Lymphoma, Large B-Cell, Diffuse; Lymphoma, Large-Cell, Anaplastic; Lymphoma, Non-Hodgkin; Precursor Cell Lymphoblastic Leukemia-Lymphoma	C83.3: Diffuse large B-cell lymphoma C83.30: Diffuse large B-cell lymphoma, unspecified site C83.31: Diffuse large B-cell lymphoma, lymph nodes of head, face, and neck C83.32: Diffuse large B-cell lymphoma, intrathoracic lymph nodes C83.33: Diffuse large B-cell lymphoma, intra-abdominal lymph nodes C83.34: Diffuse large B-cell lymphoma, lymph nodes of axilla and upper limb C83.35: Diffuse large B…	Trialtrove	(Other Hospital/Academic/Medical Center) Dutch Cancer Society Miltenyi Biomedicine University Medical Centre Utrecht, Netherlands	Sponsor Collaborator Collaborator Collaborator	Academic Not for Profit Funding Entity Industry, all other pharma Academic	Germany		Bergisch Gladbach	51429	huCAR19 T-cell infusion	Immuno-oncology therapy	CD19 molecule	Anticancer, immunological	Biological > Cellular > Cell technology type > Chimaeric antigen receptor > CAR-T cell; Biological > Gene therapy						CD19; CD4	Diagnostic; Predictive; Predisposing; Prognostic	To evaluate the safety of human CD19 CAR-T (huCAR19) produced locally using the Miltenyi Prodigy in children, adolescents and young adults with relapsed/refractory CD19+ hematological malignancies for whom no standard of care treatment is available.	Dose-limiting toxicities	Safety/Toxicity > Safety/Tolerability	Primary Outcome Measures Outcome Measure Measure Description Time Frame Recommended phase 2 dose (RP2D) The endpoint to measure this primary objective is the incidence of dose limiting toxicities (DLTs). Within 28 days after huCAR19 infusion.	Adverse Events Area under the curve score Cumulative Incidence of Relapse Duration of hospitalization Duration of overall response Event-free survival Overall response rate Overall survival Quality of Life	Safety/Toxicity > Adverse Drug Reactions Pharmacokinetics/Pharmacodynamics > PK/PD Efficacy > Disease Progression HEOR > Hospitalization Efficacy > Clinical Response/Duration Efficacy > Survival Efficacy > Clinical Response/Remission Efficacy > Survival HEOR > Health-Related Quality Of Life	Secondary Outcome Measures Outcome Measure Measure Description Time Frame To assess preliminary activity at day 28 for the BCP-ALL cohort and the overall response rate for the B-NHL cohort For BCP-ALL: the MRD-negative CR rate. For B-NHL: the overall response rate (ORR, CR +PR according to Lugano criteria). For BCP-ALL: at day 28. For B-NHL: at day 90. Duration of response, including the duration…	2025-09-01	Anticipated							2027-09-01	Anticipated	2028-09-01	Anticipated
582336	25-559 CAROLYN EudraCT Number: 2025-521144-38 NCT07015242 TrialTroveID-582336 U1111-1318-3732	The CAROLYN Trial: Lisocabtagene Maraleucelas First-Line Therapy for Primary Central Nervous System Lymphoma (PCNSL) in Transplant-Ineligible Patients	II	Open	Oncology	Oncology: Lymphoma, Non-Hodgkin's	(N/A); Aggressive; First line; Other subtype	Lymphoma; Lymphoma, Large-Cell, Anaplastic; Lymphoma, Non-Hodgkin	C83.7: Burkitt lymphoma C83.70: Burkitt lymphoma, unspecified site C83.71: Burkitt lymphoma, lymph nodes of head, face, and neck C83.72: Burkitt lymphoma, intrathoracic lymph nodes C83.73: Burkitt lymphoma, intra-abdominal lymph nodes C83.74: Burkitt lymphoma, lymph nodes of axilla and upper limb C83.75: Burkitt lymphoma, lymph nodes of inguinal region and lower limb C83.76: Burkitt lymphoma, int…	Trialtrove	Bristol-Myers Squibb/Celgene/Juno Therapeutics	Sponsor	Industry, Top 20 Pharma	United States	NJ	Princeton	NJ 08543	lisocabtagene maraleucel	T cell stimulant; Immuno-oncology therapy	CD19 molecule	Anticancer, immunological	Biological > Cellular > Cell origin > Autologous; Biological > Cellular > Cell technology type > Chimaeric antigen receptor > CAR-T cell; Biological > Cellular > Cell type > Blood cell > Leukocyte > Lymphocyte > T cell; Biological > Gene therapy; Biological > Nucleic acid > Nucleic acid, vector type > Viral vector > Lentivirus	cyclophosphamide temozolomide procarbazine fludarabine methotrexate rituximab calcium folinate, racemic	Immunosuppressant; DNA inhibitor DNA inhibitor; T cell stimulant DNA inhibitor DNA synthesis inhibitor; Adenosine deaminase inhibitor; Ribonucleoside diphosphate reductase inhibitor; DNA repair enzyme inhibitor Immunosuppressant; Dihydrofolate reductase inhibitor; Thymidylate synthase inhibitor CD20 antagonist Unidentified pharmacological activity	Not applicable ribonucleotide reductase catalytic subunit M1; ribonucleotide reductase regulatory subunit M2 dihydrofolate reductase; thymidylate synthetase membrane spanning 4-domains A1	Anticancer, alkylating; Immunosuppressant Anticancer, alkylating Anticancer, alkylating Anticancer, antimetabolite Anticancer, antimetabolite; Antipsoriasis; Antiarthritic, immunological Dermatological Antipsoriasis	Small molecule > Synthetic small molecule Small molecule; Small molecule > Synthetic small molecule Small molecule > Synthetic small molecule Small molecule; Small molecule > Synthetic small molecule Small molecule > Synthetic small molecule Biological > Protein > Antibody > Chimaeric monoclonal antibody; Biological > Protein > Antibody > Monoclonal antibody, other Small molecule > Synthetic smal…			The purpose of this study is to evaluate the safety and efficacy of lisocabtagene maraleucel (Breyanzi/liso-cel/BMS-986387) in adults as first-line treatment in transplant-ineligible Primary Central Nervous System Lymphoma (PCNSL).	Progression-free survival	Efficacy > Survival	Progression-free Survival (PFS) [Time Frame: 12 months after liso-cel infusion] Defined as the time from the date of liso-cel infusion to the date of first documented disease relapse or progression as assessed by the investigator, or death from any cause, whichever occurs first	Complete response Duration of overall response Event-free survival Overall response rate Overall survival Partial response Progression-free survival Quality of Life Response rate	Efficacy > Clinical Response/Remission Efficacy > Clinical Response/Duration Efficacy > Survival Efficacy > Clinical Response/Remission Efficacy > Survival Efficacy > Clinical Response/Remission Efficacy > Survival HEOR > Health-Related Quality Of Life Efficacy > Clinical Response/Remission	PFS [Time Frame: 12 months after date of enrollment] Defined as the time from the date of enrollment to the date of first documented disease relapse or progression as assessed by the investigator, or death from any cause, whichever occurs first Modified Progression-free Survival (mPFS) [Time Frame: 12 months after date of enrollment] Defined as the time from the date of enrollment to the date of …	2025-11-06	Actual							2028-01-09	Anticipated	2028-12-10	Anticipated
577817	TrialTroveID-577817	ESTABLISHMENT OF THE FIRST PROGRAM FOR LOCAL CD19-CAR-T PRODUCTION AND TREATMENT OF LYMPHOMA IN THE UAE AND GULF REGION	IV	Completed	Oncology	Oncology: Lymphoma, Hodgkin's; Oncology: Lymphoma, Non-Hodgkin's	(N/A); Aggressive; Diffuse large B-cell lymphoma (DLBCL); Follicular lymphoma (FL); Fourth line or greater; Indolent; Mantle cell lymphoma (MCL); Nodular lymphocyte-predominant; Second line; Third line	Hodgkin Disease; Lymphoma, Follicular; Lymphoma, Large B-Cell, Diffuse; Lymphoma, Large-Cell, Anaplastic; Lymphoma, Mantle-Cell; Lymphoma, Non-Hodgkin	C81: Hodgkin lymphoma C81.0: Nodular lymphocyte predominant Hodgkin lymphoma C81.00: Nodular lymphocyte predominant Hodgkin lymphoma, unspecified site C81.01: Nodular lymphocyte predominant Hodgkin lymphoma, lymph nodes of head, face, and neck C81.02: Nodular lymphocyte predominant Hodgkin lymphoma, intrathoracic lymph nodes C81.03: Nodular lymphocyte predominant Hodgkin lymphoma, intra-abdominal…	Trialtrove	(Other Hospital/Academic/Medical Center)	Sponsor	Academic					resecabtagene autoleucel	T cell stimulant; Immune checkpoint stimulant	CD19 molecule	Dermatological; Immunosuppressant; Anti-inflammatory; Antiarthritic, other; Musculoskeletal; Multiple sclerosis treatment	Biological > Cellular; Biological > Cellular > Cell origin > Autologous; Biological > Cellular > Cell technology type > Chimaeric antigen receptor > CAR-T cell; Biological > Cellular > Cell type > Blood cell > Leukocyte > Lymphocyte > T cell; Biological > Gene therapy; Biological > Nucleic acid > Nucleic acid, vector type > Viral vector > Lentivirus	fludarabine Cetuximab, Cisplatin, Doxorubicin &amp; Cyclophosphamide	DNA synthesis inhibitor; Adenosine deaminase inhibitor; Ribonucleoside diphosphate reductase inhibitor; DNA repair enzyme inhibitor	ribonucleotide reductase catalytic subunit M1; ribonucleotide reductase regulatory subunit M2	Anticancer, antimetabolite	Small molecule; Small molecule > Synthetic small molecule Small molecule > Synthetic small molecule			To report the feasibility, safety and efficacy of locally manufactured CD19 CAR-T cells administered fresh for the treatment of the 1st cohort of R/R lymphoma patients in the Gulf region, Abu-Dhabi, UAE. CD19-CAR-T Cell expansion in peripheral blood was assessed by flow cytometry at Day 5, 10, 14, and 28 after infusion. Response was assessed using Lugano 2014 criteria at day 28+ and 90+.	Safety and Tolerability	Safety/Toxicity > Safety/Tolerability					2023-12-01	Actual											2025-03-30
570805	NCT06935136 RJ-1L HR-01 TrialTroveID-570805	A Single-Arm, Multicenter, Open-Label Clinical Study to Evaluate the Efficacy and Safety of Axicabtagene Ciloleucel Injection as First-Line Therapy of High-Risk Large B-Cell Lymphoma	II	Planned	Oncology	Oncology: Lymphoma, Non-Hodgkin's	(N/A); Aggressive; Diffuse large B-cell lymphoma (DLBCL); First line	Lymphoma; Lymphoma, B-Cell; Lymphoma, Large B-Cell, Diffuse; Lymphoma, Large-Cell, Anaplastic; Lymphoma, Non-Hodgkin	C83.3: Diffuse large B-cell lymphoma C83.30: Diffuse large B-cell lymphoma, unspecified site C83.31: Diffuse large B-cell lymphoma, lymph nodes of head, face, and neck C83.32: Diffuse large B-cell lymphoma, intrathoracic lymph nodes C83.33: Diffuse large B-cell lymphoma, intra-abdominal lymph nodes C83.34: Diffuse large B-cell lymphoma, lymph nodes of axilla and upper limb C83.35: Diffuse large B…	Trialtrove	(Other Hospital/Academic/Medical Center)	Sponsor	Academic					axicabtagene ciloleucel	T cell stimulant; Immuno-oncology therapy	CD19 molecule	Anticancer, immunological	Biological > Cellular > Cell origin > Autologous; Biological > Cellular > Cell technology type > Chimaeric antigen receptor > CAR-T cell; Biological > Cellular > Cell type > Blood cell > Leukocyte > Lymphocyte > T cell; Biological > Gene therapy; Biological > Nucleic acid > Nucleic acid, vector type > Viral vector > Retrovirus	cyclophosphamide fludarabine (IV)	Immunosuppressant; DNA inhibitor DNA synthesis inhibitor; Adenosine deaminase inhibitor; Ribonucleoside diphosphate reductase inhibitor; DNA repair enzyme inhibitor	ribonucleotide reductase catalytic subunit M1; ribonucleotide reductase regulatory subunit M2	Anticancer, alkylating; Immunosuppressant Anticancer, antimetabolite	Small molecule > Synthetic small molecule Small molecule; Small molecule > Synthetic small molecule	CD4; CRP; IFNG; MYC	Diagnostic; Predictive; Predisposing; Prognostic	The goal of this is Single-Arm, Multicenter, Open-Label Clinical Study is to Evaluate the Efficacy and Safety of Axicabtagene Ciloleucel Injection(Axi-cel) as First-Line Therapy of High-Risk Large B-Cell Lymphoma.	Complete response Overall response rate Response rate	Efficacy > Clinical Response/Remission Efficacy > Clinical Response/Remission Efficacy > Clinical Response/Remission	Complete Response (CR) Rate Per the Lugano Classification as Determined by Study Investigators [Time Frame: Up to 2 years] CR Rate is the percentage of participants with CR (complete metabolic response (CMR); complete radiological response (CRR)). CMR: positron emission tomography (PET) 5-point scale (5-PS) scores of 1 (no uptake above background), 2 (uptake ≤ mediastinum), 3 (uptake \> mediastin…	Adverse Events C reactive protein Complete response Duration of overall response EORTC Quality of Life Questionnaire Overall response rate - duration Overall response rate Overall survival Partial response Progression-free survival Progressive disease rate Response rate Serious Adverse Event Treatment Emergent Adverse Events	Safety/Toxicity > Adverse Drug Reactions Efficacy > Inflammatory Assessment Efficacy > Clinical Response/Remission Efficacy > Clinical Response/Duration Efficacy > Health-Related Quality Of Life (Patient Reported Outcomes) (Efficacy) Efficacy > Clinical Response/Remission Efficacy > Clinical Response/Remission Efficacy > Survival Efficacy > Clinical Response/Remission Efficacy > Survival Efficacy…	Objective Response Rate (ORR) Per the Lugano Classification as Determined by Study Investigators [Time Frame: Up to 2 years] ORR: percentage of participants with CR (CMR;CRR) or PR (partial metabolic response (PMR); partial radiologic response (PRR)). CMR: PET 5PS scores of 1 (no uptake above background, 2 (uptake ≤mediastinum), 3 (uptake \>mediastinum but ≤liver) with/without a residual mass; no…	2025-04-30	Anticipated							2026-10-09	Anticipated	2028-04-09	Anticipated
570439	24CT015 25-023121 BTX-ALT-00 NCT06934382 TrialTroveID-570439	A PHASE I STUDY OF ALLOGENEIC ANTI-CD7 CAR-T CELLS (BEAM-201) IN RELAPSED/REFRACTORY T-CELL ACUTE LYMPHOBLASTIC LEUKEMIA (T-ALL) OR T-CELL LYMPHOBLASTIC LYMPHOMA (T-LLy)	I	Open	Oncology	Oncology: Leukemia, Acute Lymphocytic; Oncology: Lymphoma, Non-Hodgkin's	(N/A); Aggressive; Lymphoblastic lymphoma (LBL); Second line; T-cell	Leukemia; Leukemia, Lymphoid; Lymphoma; Lymphoma, Large-Cell, Anaplastic; Lymphoma, Non-Hodgkin; Precursor Cell Lymphoblastic Leukemia-Lymphoma; Precursor T-Cell Lymphoblastic Leukemia-Lymphoma	C83.5: Lymphoblastic (diffuse) lymphoma C83.50: Lymphoblastic (diffuse) lymphoma, unspecified site C83.51: Lymphoblastic (diffuse) lymphoma, lymph nodes of head, face, and neck C83.52: Lymphoblastic (diffuse) lymphoma, intrathoracic lymph nodes C83.53: Lymphoblastic (diffuse) lymphoma, intra-abdominal lymph nodes C83.54: Lymphoblastic (diffuse) lymphoma, lymph nodes of axilla and upper limb C83.5…	Trialtrove	Children's Hospital of Philadelphia Beam Therapeutics	Sponsor Collaborator	Academic Industry, all other pharma	United States	MA	Cambridge	02142	BEAM-201	T cell stimulant; Immuno-oncology therapy	CD7 molecule	Anticancer, immunological	Biological > Cellular; Biological > Cellular > Cell origin > Allogeneic; Biological > Cellular > Cell technology type > Chimaeric antigen receptor > CAR-T cell; Biological > Cellular > Cell type > Blood cell > Leukocyte > Lymphocyte > T cell; Biological > Gene therapy; Biological > Nucleic acid > Nucleic acid technology type > RNA > Messenger RNA; Biological > Nucleic acid > Nucleic acid, vector …						CD7	Diagnostic; Predisposing; Prognostic	This will be a Phase 1, open-label study to evaluate the safety and efficacy of BEAM-201 in patients with R/R T-ALL or T-LLy. BEAM-201 is an allogeneic anti-CD7 CART therapy.	Adverse Events Dose-limiting toxicities Maximum tolerated dose Treatment Emergent Adverse Events	Safety/Toxicity > Adverse Drug Reactions Safety/Toxicity > Safety/Tolerability Safety/Toxicity > Safety/Tolerability Safety/Toxicity > Adverse Drug Reactions	Determine the Maximum Tolerate Dose of Beam 201 Cells [Time Frame: 5 years] The Maximum Tolerated Dose will be determined by measuring the incidence of dose limiting toxicities following administration of the product. Frequency of Adverse Events Following Beam-201 administration [Time Frame: 5 years] Frequency of Adverse events will be measured by evaluating the frequency and severity of treatmen…	Complete response Duration of overall response Minimal Residual Disease Overall response rate Overall survival Partial response	Efficacy > Clinical Response/Remission Efficacy > Clinical Response/Duration Efficacy > Clinical Response/Remission Efficacy > Clinical Response/Remission Efficacy > Survival Efficacy > Clinical Response/Remission	• Determine the overall response rate following BEAM-201 infusion [Time Frame: 5 years] Defined as the frequency of patients who achieve complete remission or partial response following treatment with Beam 201 Determine depth of response based on MRD for patients with clinical responses following BEAM-201 infusion [Time Frame: 5 years] Evaluated as the frequency of patients who have minimal resid…	2025-04-29	Actual							2029-05-30	Anticipated	2031-05-30	Anticipated
567869	CASE3424 NCT06916767 TrialTroveID-567869	Phase 1 Study of BAFF CAR-T Cells (LMY-920) for Treatment of Relapsed or Refractory Chronic Lymphocytic Leukemia / Small Lymphocytic Lymphoma	I	Open	Oncology	Oncology: Leukemia, Chronic Lymphocytic; Oncology: Lymphoma, Non-Hodgkin's	(N/A); Fourth line or greater; Indolent; Small lymphocytic lymphoma (SLL); Third line	Leukemia, Lymphocytic, Chronic, B-Cell; Lymphoma; Lymphoma, Large-Cell, Anaplastic; Lymphoma, Non-Hodgkin	C83.00: Small cell B-cell lymphoma, unspecified site C83.01: Small cell B-cell lymphoma, lymph nodes of head, face, and neck C83.02: Small cell B-cell lymphoma, intrathoracic lymph nodes C83.03: Small cell B-cell lymphoma, intra-abdominal lymph nodes C83.04: Small cell B-cell lymphoma, lymph nodes of axilla and upper limb C83.05: Small cell B-cell lymphoma, lymph nodes of inguinal region and lowe…	Trialtrove	(Other Hospital/Academic/Medical Center)	Sponsor	Academic					obinutuzumab LMY-920	CD20 antagonist; Glucagon-like peptide 1 receptor agonist; Incretin mimetic; Immuno-oncology therapy T cell stimulant; B-cell activating factor inhibitor; Immuno-oncology therapy	glucagon like peptide 1 receptor; membrane spanning 4-domains A1 TNF receptor superfamily member 13B; TNF receptor superfamily member 17; TNF superfamily member 13b	Anticancer, immunological; Urological; Immunosuppressant Anticancer, immunological; Dermatological; Immunosuppressant	Biological > Peptide; Biological > Protein > Antibody > Humanized monoclonal antibody; Biological > Protein > Recombinant protein > Recombinant hormone Biological > Cellular; Biological > Cellular > Cell origin > Autologous; Biological > Cellular > Cell technology type > Chimaeric antigen receptor > CAR-T cell; Biological > Cellular > Cell type > Blood cell > Leukocyte > Lymphocyte > T cell; Biol…	cyclophosphamide fludarabine	Immunosuppressant; DNA inhibitor DNA synthesis inhibitor; Adenosine deaminase inhibitor; Ribonucleoside diphosphate reductase inhibitor; DNA repair enzyme inhibitor	ribonucleotide reductase catalytic subunit M1; ribonucleotide reductase regulatory subunit M2	Anticancer, alkylating; Immunosuppressant Anticancer, antimetabolite	Small molecule > Synthetic small molecule Small molecule; Small molecule > Synthetic small molecule	BCL2; BTK; TNFSF13B	Diagnostic; Predictive; Predisposing; Prognostic	CAR-T cell treatment of refractory lymphoma has shown success, particularly with CD-19 targeted CAR-T cells, however, many participants are refractory or relapse after response. Responses are more limited in CLL/SLL, possibly secondary to the suppressive effect of circulating B cells on T cell function. BAFF receptor is a target that has been explored in CLL. Preclinical data indicates that CAR- …	Maximum tolerated dose	Safety/Toxicity > Safety/Tolerability	Maximum tolerated dose of LMY-920 TimeFrame: 28 days after the day of infusion (day 0) of LMY-920 or until death, whichever occurs first	Adverse Events Common Terminology Criteria for Adverse Events Duration of overall response Overall response rate Overall survival Progression-free survival Treatment Emergent Adverse Events	Safety/Toxicity > Adverse Drug Reactions Safety/Toxicity > Adverse Drug Reactions Efficacy > Clinical Response/Duration Efficacy > Clinical Response/Remission Efficacy > Survival Efficacy > Survival Safety/Toxicity > Adverse Drug Reactions	Number of participants with treatment-related adverse events as assessed by CTCAE v5.0 TimeFrame: 1 month after LMY-920 therapy Objective response rate(ORR) TimeFrame: 12 months after LMY-920 therapy Complete response rate(CRR) TimeFrame: 12 months after LMY-920 therapy Duration of response(DOR) rate TimeFrame: 12 months after LMY-920 therapy Progression free survival (PFS) TimeFrame: 12 months a…	2025-07-15	Actual							2027-12-31	Anticipated	2027-12-31	Anticipated
566959	NCT06894693 RS001-BCM001 TrialTroveID-566959	A Phase I Clinical Trial of RS001 in Patients with Relapsed/Refractory B-Cell Malignancies:	I	Planned	Oncology	Oncology: Leukemia, Acute Lymphocytic; Oncology: Lymphoma, Non-Hodgkin's	(N/A); Aggressive; B-cell; Diffuse large B-cell lymphoma (DLBCL); Other subtype; Second line	Lymphoma, B-Cell; Lymphoma, Large B-Cell, Diffuse; Lymphoma, Large-Cell, Anaplastic; Lymphoma, Non-Hodgkin; Precursor Cell Lymphoblastic Leukemia-Lymphoma	C83.3: Diffuse large B-cell lymphoma C83.30: Diffuse large B-cell lymphoma, unspecified site C83.31: Diffuse large B-cell lymphoma, lymph nodes of head, face, and neck C83.32: Diffuse large B-cell lymphoma, intrathoracic lymph nodes C83.33: Diffuse large B-cell lymphoma, intra-abdominal lymph nodes C83.34: Diffuse large B-cell lymphoma, lymph nodes of axilla and upper limb C83.35: Diffuse large B…	Trialtrove	Wyze Biotech Co.	Sponsor	Industry, all other pharma	China		Zhongshan		RS-001	Interleukin 15 agonist; T cell stimulant; Immuno-oncology therapy	CD19 molecule; interleukin 15	Anticancer, immunological	Biological > Cellular > Cell origin > Allogeneic; Biological > Cellular > Cell technology type > Chimaeric antigen receptor > CAR-T cell; Biological > Cellular > Cell type > Blood cell > Leukocyte > Lymphocyte > T cell; Biological > Gene therapy						ABL1 T315I; BCR T315I; CD19; MS4A1; MTDH; NT5C; ZC3H12D	Diagnostic; Predictive; Predisposing; Prognostic	This study is an open-label, single-arm, dose-escalation and dose-expansion study to evaluate the safety, maximum tolerated dose, pharmacokinetic profile in the body after infusion of RS001 injection, and preliminary efficacy in subjects with CD19-positive relapsed/refractory B-cell malignancies (BCM).	Dose-limiting toxicities Maximum tolerated dose Safety and Tolerability	Safety/Toxicity > Safety/Tolerability Safety/Toxicity > Safety/Tolerability Safety/Toxicity > Safety/Tolerability	Dose-Limiting Toxicity (DLT) [Time Frame: Up to 28 days] To evaluate the safety, tolerability, and determine the recommended dosage of RS001 for BCM subjects. Maximum Tolerated Dose (MTD) [Time Frame: Up to 28 days] MTD is the highest dose for DLT in ≤1/6 subjects. Incidence of abnormalities [Time Frame: Up to 28 days] Incidence of abnormalities in AE/SAE/AESI/laboratory tests/electrocardiograms/…	Area under the curve score Clinical benefit rate Cmax Complete response Composite complete response Cytogenetic response Disease-free survival Duration of overall response Elimination half-life Event-free survival Overall response rate Overall survival Partial response Progression-free survival Recurrence Tmax	Pharmacokinetics/Pharmacodynamics > PK/PD Efficacy > Clinical Response/Remission Pharmacokinetics/Pharmacodynamics > PK/PD Efficacy > Clinical Response/Remission Efficacy > Clinical Response/Remission Efficacy > Major Molecular Response Efficacy > Survival Efficacy > Clinical Response/Duration Pharmacokinetics/Pharmacodynamics > PK/PD Efficacy > Survival Efficacy > Clinical Response/Remission Eff…	Pharmacokinetics (PK) indicator (Cmax) [Time Frame: Up to 90 days] The peak concentration of CD19-CAR-mbIL15-DNT cells amplified in the peripheral blood (Cmax, detected by qPCR or Flow Cytometry). Pharmacokinetics (PK) indicator (AUC) [Time Frame: Up to 90 days] CD19-CAR-mbIL15-DNT cells blood concentrations will be measured at different time points to evaluate the area under the curve (AUC). (AU…	2025-04-01	Anticipated							2026-04-01	Anticipated	2028-04-01	Anticipated
566597	EUCT number: 2024-510972-19-00 NCT06912529 PRIME-CAR TrialTroveID-566597 UniMS23_0018	Axicabtagene Ciloleucel CAR T-cells in Patients With Relapsed or Refractory Primary Mediastinal B-cell Lymphoma	II	Terminated	Oncology	Oncology: Lymphoma, Non-Hodgkin's	(N/A); Aggressive; Other subtype; Second line	Lymphoma; Lymphoma, B-Cell; Lymphoma, Large-Cell, Anaplastic; Lymphoma, Non-Hodgkin	C83.7: Burkitt lymphoma C83.70: Burkitt lymphoma, unspecified site C83.71: Burkitt lymphoma, lymph nodes of head, face, and neck C83.72: Burkitt lymphoma, intrathoracic lymph nodes C83.73: Burkitt lymphoma, intra-abdominal lymph nodes C83.74: Burkitt lymphoma, lymph nodes of axilla and upper limb C83.75: Burkitt lymphoma, lymph nodes of inguinal region and lower limb C83.76: Burkitt lymphoma, int…	Trialtrove	(Other Hospital/Academic/Medical Center) Gilead Sciences/Kite Pharma	Sponsor Collaborator	Academic Industry, Top 20 Pharma	United States	CA	Foster City	CA 94404	axicabtagene ciloleucel	T cell stimulant; Immuno-oncology therapy	CD19 molecule	Anticancer, immunological	Biological > Cellular > Cell origin > Autologous; Biological > Cellular > Cell technology type > Chimaeric antigen receptor > CAR-T cell; Biological > Cellular > Cell type > Blood cell > Leukocyte > Lymphocyte > T cell; Biological > Gene therapy; Biological > Nucleic acid > Nucleic acid, vector type > Viral vector > Retrovirus	cyclophosphamide fludarabine	Immunosuppressant; DNA inhibitor DNA synthesis inhibitor; Adenosine deaminase inhibitor; Ribonucleoside diphosphate reductase inhibitor; DNA repair enzyme inhibitor	ribonucleotide reductase catalytic subunit M1; ribonucleotide reductase regulatory subunit M2	Anticancer, alkylating; Immunosuppressant Anticancer, antimetabolite	Small molecule > Synthetic small molecule Small molecule; Small molecule > Synthetic small molecule	CD4; MS4A1	Diagnostic; Predictive; Predisposing; Prognostic	This phase II study will evaluate the efficacy, safety and tolerability of second-line treatment with axicabtagene ciloleucel in primary mediastinal B-cell lymphoma patients (PMBCL). Evaluate the efficacy of axicabtagene ciloleucel in subjects with r/r PMBCL as measured by complete metabolic response (CMR) rate To evaluate axi-cel as a second-line treatment for PMBCL. To investigate the efficacy …	Complete response Overall response rate	Efficacy > Clinical Response/Remission Efficacy > Clinical Response/Remission	Primary Outcome Measures Complete metabolic response (CMR) [Time Frame: 3 months from axicabtagene ciloleucel infusion] Complete metabolic response at 3 months from axicabtagene ciloleucel infusion (without additional anticancer therapy). Assessment of response will be based on the Lugano classification. CMR rate at 3 months from axicabtagene ciloleucel infusion based on disease assessment by PET…	Complete response Duration of overall response Event-free survival Overall response rate - duration Overall response rate - time Overall response rate Overall survival Percentage of Responders Progression-free survival Response rate Safety and Tolerability	Efficacy > Clinical Response/Remission Efficacy > Clinical Response/Duration Efficacy > Survival Efficacy > Clinical Response/Remission Efficacy > Clinical Response/Remission Efficacy > Clinical Response/Remission Efficacy > Survival Efficacy > Clinical Response Efficacy > Survival Efficacy > Clinical Response/Remission Safety/Toxicity > Safety/Tolerability	Secondary Outcome Measures Best response rate [Time Frame: between day 30 and 12 months from axicabtagene ciloleucel infusion] Best response rate is defined as the percentage of responder determined investigator disease assessment (INV) among all patients between day 30 and 12 months from axicabtagene ciloleucel infusion. Duration of complete metabolic response (DOCMR) [Time Frame: 3 months from …	2025-03-13	Actual	32.64	Anticipated	2027-12-01	Anticipated			2025-07-25	Actual	2025-07-25	Actual
565207	2024-KY-343-01 NCT06902012 TrialTroveID-565207	A Prospective, Single - Arm Clinical Study on the Safety and Efficacy of Early Second Infusion of CD19 CAR - T Based on ctDNA Monitoring in the Treatment of Relapsed/Refractory Large B - Cell Lymphoma	I/II	Open	Oncology	Oncology: Lymphoma, Non-Hodgkin's	(N/A); Aggressive; Diffuse large B-cell lymphoma (DLBCL); Other subtype; Second line	Lymphoma; Lymphoma, Large B-Cell, Diffuse; Lymphoma, Large-Cell, Anaplastic; Lymphoma, Non-Hodgkin	C83.3: Diffuse large B-cell lymphoma C83.30: Diffuse large B-cell lymphoma, unspecified site C83.31: Diffuse large B-cell lymphoma, lymph nodes of head, face, and neck C83.32: Diffuse large B-cell lymphoma, intrathoracic lymph nodes C83.33: Diffuse large B-cell lymphoma, intra-abdominal lymph nodes C83.34: Diffuse large B-cell lymphoma, lymph nodes of axilla and upper limb C83.35: Diffuse large B…	Trialtrove	(Other Hospital/Academic/Medical Center)	Sponsor	Academic					cyclophosphamide fludarabine (IV) axicabtagene ciloleucel	Immunosuppressant; DNA inhibitor DNA synthesis inhibitor; Adenosine deaminase inhibitor; Ribonucleoside diphosphate reductase inhibitor; DNA repair enzyme inhibitor T cell stimulant; Immuno-oncology therapy	ribonucleotide reductase catalytic subunit M1; ribonucleotide reductase regulatory subunit M2 CD19 molecule	Anticancer, alkylating; Immunosuppressant Anticancer, antimetabolite Anticancer, immunological	Small molecule > Synthetic small molecule Small molecule; Small molecule > Synthetic small molecule Biological > Cellular > Cell origin > Autologous; Biological > Cellular > Cell technology type > Chimaeric antigen receptor > CAR-T cell; Biological > Cellular > Cell type > Blood cell > Leukocyte > Lymphocyte > T cell; Biological > Gene therapy; Biological > Nucleic acid > Nucleic acid, vector typ…						ZC3H12D	Prognostic	The goal of this clinical trial is to evaluate the efficacy and safety of early secondary infusion of CD19 CAR T-cell therapy in adults with relapsed/refractory diffuse large B-cell lymphoma (DLBCL), guided by ctDNA monitoring. The main questions it aims to answer are: 1. Efficacy: Does early secondary CAR-T infusion improve the 3-month complete remission (CR) rate and long-term survival outcomes…			complete response rate [Time Frame: 3 months after CAR-T infusion] the proportion of subjects achieving CR as assessed by the Lugano 2014 criteria (Cheson et al., 2014).				2025-03-30	Actual							2028-02-01	Anticipated	2028-08-01	Anticipated
561771	NCT06879262 TJ-IRB202502060 TrialTroveID-561771	Clinical Study of Novel TLR2-Containing CAR-T Cells Targeting CD19 and CD22 for Refractory/Relapsed B-Cell Acute Lymphoblastic Leukemia and Non-Hodgkin Lymphoma	I	Planned	Oncology	Oncology: Leukemia, Acute Lymphocytic; Oncology: Lymphoma, Non-Hodgkin's	(N/A); Aggressive; B-cell; Indolent; Second line	Lymphoma, Large-Cell, Anaplastic; Lymphoma, Non-Hodgkin; Precursor Cell Lymphoblastic Leukemia-Lymphoma	C83.9: Non-follicular (diffuse) lymphoma, unspecified C83.90: Non-follicular (diffuse) lymphoma, unspecified, unspecified site C83.91: Non-follicular (diffuse) lymphoma, unspecified, lymph nodes of head, face, and neck C83.92: Non-follicular (diffuse) lymphoma, unspecified, intrathoracic lymph nodes C83.93: Non-follicular (diffuse) lymphoma, unspecified, intra-abdominal lymph nodes C83.94: Non-fo…	Trialtrove	(Other Hospital/Academic/Medical Center)	Sponsor	Academic					cyclophosphamide fludarabine CAR1922T2 T-cell therapy	Immunosuppressant; DNA inhibitor DNA synthesis inhibitor; Adenosine deaminase inhibitor; Ribonucleoside diphosphate reductase inhibitor; DNA repair enzyme inhibitor T cell stimulant; Immuno-oncology therapy	ribonucleotide reductase catalytic subunit M1; ribonucleotide reductase regulatory subunit M2 CD19 molecule; CD22 molecule	Anticancer, alkylating; Immunosuppressant Anticancer, antimetabolite Anticancer, immunological	Small molecule > Synthetic small molecule Small molecule; Small molecule > Synthetic small molecule Biological > Cellular > Cell technology type > Chimaeric antigen receptor > CAR-T cell; Biological > Cellular > Cell type > Blood cell > Leukocyte > Lymphocyte > T cell; Biological > Gene therapy						CD19; CD22; TLR2	Diagnostic; Predictive; Predisposing; Prognostic	The purpose of this clinical trial is to evaluate the safety and efficacy of CAR1922T2 T-cell therapy in participants with relapsed/refractory B-cell acute lymphoblastic leukemia and non-Hodgkin's lymphoma. Participants will receive a single infusion of CAR1922T2 T-cells and complete follow-ups over the next three years.	Complete response Overall response rate Partial response	Efficacy > Clinical Response/Remission Efficacy > Clinical Response/Remission Efficacy > Clinical Response/Remission	Primary Outcome Measures: ORR [Time Frame: 3 years] The overall response rate (ORR) includes both complete response (CR) and partial response (PR), and uses the Clopper-Pearson method to calculate the two-sided 95% confidence interval.				2025-03-15	Anticipated							2027-10-01	Anticipated	2027-10-31	Anticipated
561726	CNSL-CART NCT06876688 TrialTroveID-561726	Relmacabtagene Autoleucel Injection Followed by Tislelizumab for the Treatment of Relapsed/Refractory Large B-Cell Lymphoma Involved in the Central Nervous System	II	Open	Oncology	Oncology: Lymphoma, Non-Hodgkin's	(N/A); Aggressive; Diffuse large B-cell lymphoma (DLBCL); Second line	Lymphoma; Lymphoma, Large B-Cell, Diffuse; Lymphoma, Large-Cell, Anaplastic; Lymphoma, Non-Hodgkin	C83.3: Diffuse large B-cell lymphoma C83.30: Diffuse large B-cell lymphoma, unspecified site C83.31: Diffuse large B-cell lymphoma, lymph nodes of head, face, and neck C83.32: Diffuse large B-cell lymphoma, intrathoracic lymph nodes C83.33: Diffuse large B-cell lymphoma, intra-abdominal lymph nodes C83.34: Diffuse large B-cell lymphoma, lymph nodes of axilla and upper limb C83.35: Diffuse large B…	Trialtrove	(Other Hospital/Academic/Medical Center)	Sponsor	Academic					relmacabtagene autoleucel BTK inhibitor, unspecified tislelizumab (IV)	T cell stimulant; CD19 antagonist; Immuno-oncology therapy Bruton tyrosine kinase inhibitor PD-1 antagonist; Immuno-oncology therapy; Immune checkpoint inhibitor	CD19 molecule programmed cell death 1	Anticancer, immunological; Dermatological; Immunosuppressant Anticancer, other Anticancer, immunological	Biological > Cellular; Biological > Cellular > Cell origin > Autologous; Biological > Cellular > Cell technology type > Chimaeric antigen receptor > CAR-T cell; Biological > Cellular > Cell type > Blood cell > Leukocyte > Lymphocyte > T cell; Biological > Gene therapy; Biological > Nucleic acid > Nucleic acid, vector type > Viral vector > Lentivirus Small molecule > Synthetic small molecule Biolo…						BTK; GPT	Diagnostic; Predictive; Predisposing; Prognostic	This study aims to evaluate the efficacy and safety of Relma-cel in the treatment of central nervous system lymphoma (CNSL), as well as its pharmacokinetic characteristics. Enrolled patients with relapsed/refractory (R/R) CNSL will receive Relma-cel infusion, followed by Tislelizumab treatment (200mg, IV, q4w, for 12 months) starting on day 35 after infusion. Bruton's tyrosine kinase (BTK) inhibi…	Complete response	Efficacy > Clinical Response/Remission	Complete response rate(CRR) at 3-month [Time Frame: 3 months post CAR-T infusion] Complete response rate at 3-month is defined as the incidence of subjects achieving complete response (CR) at 3-month after CAR-T infusion according to the Lugano Classification, as determined by study investigators.	Objective remission rate Overall response rate Overall survival Partial response Progression-free survival	Efficacy > Clinical Response/Remission Efficacy > Clinical Response/Remission Efficacy > Survival Efficacy > Clinical Response/Remission Efficacy > Survival	Progression-Free Survival (PFS) [Time Frame: 2 years post CAR-T infusion] PFS is defined as the time from the CAR-T infusion date to the date of disease progression or death from any cause. Overall Survival (OS) [Time Frame: 2 years post CAR-T infusion] OS is defined as the time from CAR-T infusion to the date of death from any cause. Objective remission rate (ORR) at 3-month [Time Frame: 3 month…	2023-11-30	Actual							2028-11-30	Anticipated	2028-11-30	Anticipated
561304	NCT06875063 TrialTroveID-561304 XMDYYYXYK-17	The Safety, Tolerability, Efficacy, and Pharmacokinetic Characteristics of GB5005 Chimeric Antigen Receptor T-cell Injection in Treating Patients With CD19-positive Relapsed/Refractory B-cell Non-Hodgkin Lymphoma (B-NHL).	I	Open	Oncology	Oncology: Lymphoma, Non-Hodgkin's	(N/A); Aggressive; Fourth line or greater; Indolent; Second line; Third line	Lymphoma; Lymphoma, B-Cell; Lymphoma, Large-Cell, Anaplastic; Lymphoma, Non-Hodgkin	C83.9: Non-follicular (diffuse) lymphoma, unspecified C83.90: Non-follicular (diffuse) lymphoma, unspecified, unspecified site C83.91: Non-follicular (diffuse) lymphoma, unspecified, lymph nodes of head, face, and neck C83.92: Non-follicular (diffuse) lymphoma, unspecified, intrathoracic lymph nodes C83.93: Non-follicular (diffuse) lymphoma, unspecified, intra-abdominal lymph nodes C83.94: Non-fo…	Trialtrove	(Other Hospital/Academic/Medical Center)	Sponsor	Academic					GB-5005	T cell stimulant; Immuno-oncology therapy	CD19 molecule	Anticancer, immunological	Biological > Cellular > Cell origin > Autologous; Biological > Cellular > Cell technology type > Chimaeric antigen receptor > CAR-T cell; Biological > Cellular > Cell type > Blood cell > Leukocyte > Lymphocyte > T cell; Biological > Gene therapy; Biological > Nucleic acid > Nucleic acid, vector type > Viral vector > Lentivirus						CD19; MS4A1	Diagnostic; Predictive; Prognostic	To evaluate the safety and tolerability of GB5005 in patients with CD19-positive relapsed/refractory B-cell non-Hodgkin lymphoma (B-NHL).	Complete response Safety and Tolerability	Efficacy > Clinical Response/Remission Safety/Toxicity > Safety/Tolerability	Primary objectives: To evaluate the safety and tolerability of GB5005 in patients with CD19-positive relapsed/refractory B-cell non-Hodgkin lymphoma (B-NHL). Complete remission (CR) [Time Frame: Up to 3 months] Complete remission rate was determined on the basis of investigator assessments according to 2014 Lugano criteria.	Disease-free survival Overall survival Progression-free survival Progressive disease rate Recurrence	Efficacy > Survival Efficacy > Survival Efficacy > Survival Efficacy > Clinical Response/Progression Efficacy > Clinical Response/Remission	Secondary objectives: To assess the preliminary efficacy of GB5005 in patients with CD19-positive B-NHL; To describe the pharmacokinetic profile of GB5005 and observe its proliferation and persistence in the body; To explore the correlation between the pharmacokinetic characteristics of GB5005 and cytokine release syndrome (CRS) as well as neurological events. Recurrence free survival time (RFS) …	2025-03-13	Actual							2026-05-31	Anticipated	2027-05-31	Anticipated
561302	2025PHD001-001 NCT06874946 Phase I/II The CONQUER Trial TrialTroveID-561302	A Phase I Dose-Escalation and Phase II Study of Nanobody-Based CD5-Targeted CAR-T Cells for the Treatment of Relapsed or Refractory T-Cell Acute Lymphoblastic Leukemia/Lymphoma (T-ALL/LBL) - The CONQUER Trial	I/II	Open	Oncology	Oncology: Leukemia, Acute Lymphocytic; Oncology: Lymphoma, Non-Hodgkin's	(N/A); Aggressive; Lymphoblastic lymphoma (LBL); Second line; T-cell	Leukemia; Leukemia, Lymphoid; Lymphoma; Lymphoma, Large-Cell, Anaplastic; Lymphoma, Non-Hodgkin; Precursor Cell Lymphoblastic Leukemia-Lymphoma; Precursor T-Cell Lymphoblastic Leukemia-Lymphoma	C83.5: Lymphoblastic (diffuse) lymphoma C83.50: Lymphoblastic (diffuse) lymphoma, unspecified site C83.51: Lymphoblastic (diffuse) lymphoma, lymph nodes of head, face, and neck C83.52: Lymphoblastic (diffuse) lymphoma, intrathoracic lymph nodes C83.53: Lymphoblastic (diffuse) lymphoma, intra-abdominal lymph nodes C83.54: Lymphoblastic (diffuse) lymphoma, lymph nodes of axilla and upper limb C83.5…	Trialtrove	(Other Hospital/Academic/Medical Center) Avalon GloboCare/Hebei Senlang Biotechnology Co.	Sponsor Collaborator	Academic Industry, all other pharma	United States		Freehold	07728	anti-CD5 CAR-T cell therapy, Hebei Senlang Biotechnology	Immunostimulant; T cell stimulant	CD5 molecule	Anticancer, immunological	Biological > Cellular > Cell technology type > Chimaeric antigen receptor > CAR-T cell; Biological > Cellular > Cell type > Blood cell > Leukocyte > Lymphocyte > T cell; Biological > Gene therapy	cyclophosphamide fludarabine	Immunosuppressant; DNA inhibitor DNA synthesis inhibitor; Adenosine deaminase inhibitor; Ribonucleoside diphosphate reductase inhibitor; DNA repair enzyme inhibitor	ribonucleotide reductase catalytic subunit M1; ribonucleotide reductase regulatory subunit M2	Anticancer, alkylating; Immunosuppressant Anticancer, antimetabolite	Small molecule > Synthetic small molecule Small molecule; Small molecule > Synthetic small molecule	CD5; MTDH	Diagnostic; Predictive; Predisposing; Prognostic	To observe the safety and efficacy of Nanobody-Based CD5-targeted chimeric antigen receptor T cells in the treatment of refractory or relapsed T-ALL/LBL.	Adverse Events Common Terminology Criteria for Adverse Events Complete response Dose-limiting toxicities Overall response rate Safety and Tolerability	Safety/Toxicity > Adverse Drug Reactions Safety/Toxicity > Adverse Drug Reactions Efficacy > Clinical Response/Remission Safety/Toxicity > Safety/Tolerability Efficacy > Clinical Response/Remission Safety/Toxicity > Safety/Tolerability	DLT (Dose-Limiting Toxicity) [Time Frame: Day28 after CAR-T cell infusion] CRS and ICANS will be assessed per ASTCT (2019), while other AEs follow CTCAE v5.0. DLTs are CAR-T-related AEs that occur within 28 days post-infusion and meet the following criteria: Grade 4+ CRS, or Grade 3 CRS unresolved to ≤ Grade 2 within 7 days. Grade 3+ non-hematologic toxicity unresolved to ≤ Grade 2 within 7 days.…	Complete response Overall survival Progression-free survival	Efficacy > Clinical Response/Remission Efficacy > Survival Efficacy > Survival	Progression-Free Survival (PFS) [Time Frame: Within 2-year after CAR-T cell infusion] Progression-Free Survival (PFS) is defined as the time from the date of first documented Complete Remission (CR), Complete Remission with Incomplete Hematologic Recovery (CRi), or Morphologic Leukemia-Free State (MLFS) until the date of bone marrow (BM) or peripheral blood (PB) relapse, extramedullary disease (E…	2025-02-14	Actual							2026-12-31	Anticipated	2027-12-31	Anticipated
557655	C402 C402-001 NCT06830031 TrialTroveID-557655	A Phase I Study of C402-CD19-CAR, a Chimeric Antigen Receptor T Cell (CAR-T) Therapy Targeting CD19 in Subjects With Relapsed or Refractory Large B-cell Lymphoma	I	Open	Oncology	Oncology: Lymphoma, Non-Hodgkin's	(N/A); Aggressive; Diffuse large B-cell lymphoma (DLBCL); Second line	Lymphoma; Lymphoma, B-Cell; Lymphoma, Large B-Cell, Diffuse; Lymphoma, Large-Cell, Anaplastic; Lymphoma, Non-Hodgkin	C83.3: Diffuse large B-cell lymphoma C83.30: Diffuse large B-cell lymphoma, unspecified site C83.31: Diffuse large B-cell lymphoma, lymph nodes of head, face, and neck C83.32: Diffuse large B-cell lymphoma, intrathoracic lymph nodes C83.33: Diffuse large B-cell lymphoma, intra-abdominal lymph nodes C83.34: Diffuse large B-cell lymphoma, lymph nodes of axilla and upper limb C83.35: Diffuse large B…	Trialtrove	Exuma Biotech {F1 Oncology} Institute of Hematology & Blood Diseases Hospital	Sponsor Collaborator	Industry, all other pharma Academic	United States		West Palm Beach	33401	C402-CD19-CAR-T cell therapy, EXUMA Biotech	T cell stimulant; CD19 antagonist; Immuno-oncology therapy	CD19 molecule	Anticancer, immunological	Biological > Cellular; Biological > Cellular > Cell origin > Autologous; Biological > Cellular > Cell technology type > Chimaeric antigen receptor > CAR-T cell; Biological > Cellular > Cell type > Blood cell > Leukocyte > Lymphocyte > T cell; Biological > Gene therapy						CD19; GPT; MS4A1; MYC	Diagnostic; Predictive; Predisposing; Prognostic	This study is to investigate the safety and tolerability of C402-CD19-CAR treatment in subjects with relapsed or refractory large B-cell lymphoma and further determine the recommended Phase 2 dose of C402-CD19-CAR.	Adverse Events Dose-limiting toxicities Maximum tolerated dose Serious Adverse Event	Safety/Toxicity > Adverse Drug Reactions Safety/Toxicity > Safety/Tolerability Safety/Toxicity > Safety/Tolerability Safety/Toxicity > Serious Adverse Events	Primary Outcome Measures MTD (maximum tolerated dose) of C402-CD19-CAR [Time Frame: 28 days following injection] To evaluate the DLT (dose limiting toxicities), attributed to C402-CD19-CAR per cohort and determine the RP2D (recommended phase 2 dose). AE (Adverse Event), AESI (Adverse Event of Special Interest), SAE (Severe Adverse Event) [Time Frame: up to 2 years post injection] The incidence, s…	Area under the curve score Clinical benefit rate Cmax Complete response Duration of overall response Elimination half-life Mean residence time Overall response rate - duration Overall response rate Overall survival Partial response Progression-free survival Stable Disease Tmax	Pharmacokinetics/Pharmacodynamics > PK/PD Efficacy > Clinical Response/Remission Pharmacokinetics/Pharmacodynamics > PK/PD Efficacy > Clinical Response/Remission Efficacy > Clinical Response/Duration Pharmacokinetics/Pharmacodynamics > PK/PD Pharmacokinetics/Pharmacodynamics > PK/PD Efficacy > Clinical Response/Remission Efficacy > Clinical Response/Remission Efficacy > Survival Efficacy > Clinic…	Secondary Outcome Measures ORR (Objective Response Rate) [Time Frame: up to 2 years post injection] ORR and best overall response (BOR) of subjects with PR (partial response) and CR (complete response) as determined by local investigator using Lugano 2014 DOR (Duration of response) [Time Frame: up to 2 years post injection] The duration of time from record of response to first progression of dise…	2025-03-19	Actual							2026-03-09	Anticipated	2026-05-11	Anticipated
557042	ChiCTR2500101790 NCT06826118 TrialTroveID-557042 XMDYYYXYK-16	A Single-Arm, Multicenter, Prospective, Exploratory Clinical Study of Axicabtagene Ciloleucel Injection in Patients With Relapsed/Refractory Follicular Lymphoma	II	Open	Oncology	Oncology: Lymphoma, Non-Hodgkin's	(N/A); Follicular lymphoma (FL); Indolent; Second line; Third line	Lymphoma; Lymphoma, Follicular; Lymphoma, Large-Cell, Anaplastic; Lymphoma, Non-Hodgkin	C82: Follicular lymphoma C82.0: Follicular lymphoma grade I C82.00: Follicular lymphoma grade I, unspecified site C82.01: Follicular lymphoma grade I, lymph nodes of head, face, and neck C82.02: Follicular lymphoma grade I, intrathoracic lymph nodes C82.03: Follicular lymphoma grade I, intra-abdominal lymph nodes C82.04: Follicular lymphoma grade I, lymph nodes of axilla and upper limb C82.05: Fo…	Trialtrove	(Other Hospital/Academic/Medical Center)	Sponsor	Academic					axicabtagene ciloleucel	T cell stimulant; Immuno-oncology therapy	CD19 molecule	Anticancer, immunological	Biological > Cellular > Cell origin > Autologous; Biological > Cellular > Cell technology type > Chimaeric antigen receptor > CAR-T cell; Biological > Cellular > Cell type > Blood cell > Leukocyte > Lymphocyte > T cell; Biological > Gene therapy; Biological > Nucleic acid > Nucleic acid, vector type > Viral vector > Retrovirus	cyclophosphamide fludarabine (IV)	Immunosuppressant; DNA inhibitor DNA synthesis inhibitor; Adenosine deaminase inhibitor; Ribonucleoside diphosphate reductase inhibitor; DNA repair enzyme inhibitor	ribonucleotide reductase catalytic subunit M1; ribonucleotide reductase regulatory subunit M2	Anticancer, alkylating; Immunosuppressant Anticancer, antimetabolite	Small molecule > Synthetic small molecule Small molecule; Small molecule > Synthetic small molecule	GPT; MS4A1; TNFRSF4	Diagnostic; Predictive; Predisposing; Prognostic	A prospective collection of data on the treatment of Chinese patients with relapsed/refractory follicular lymphoma (FL) using Axicabtagene Ciloleucel Injection, and evaluation of the efficacy and safety of Axicabtagene Ciloleucel Injection in this treatment. To evaluation of the efficacy and safety of treatment with Axicabtagene Ciloleucel Injection	Complete response Objective remission rate Overall response rate Partial response	Efficacy > Clinical Response/Remission Efficacy > Clinical Response/Remission Efficacy > Clinical Response/Remission Efficacy > Clinical Response/Remission	Primary Outcome Measures : Best Objective Response Rate (bORR) at 6 months [Time Frame: Up to 36 months] This is defined as the proportion of subjects in the modified Intent-To-Treat (mITT) analysis set who achieve a best response of Complete Remission (CR) or Partial Remission (PR) following infusion of Axicabtagene Ciloleucel Injection, as determined by the treating physician, and who have the …	Complete response Duration of overall response Overall response rate - duration Overall response rate Overall survival Partial response Progression-free survival	Efficacy > Clinical Response/Remission Efficacy > Clinical Response/Duration Efficacy > Clinical Response/Remission Efficacy > Clinical Response/Remission Efficacy > Survival Efficacy > Clinical Response/Remission Efficacy > Survival	Secondary Outcome Measures : Progression-Free Survival (PFS) [Time Frame: Up to 36 months] Defined as the time interval from the date of Axicabtagene Ciloleucel Injection infusion to the date of disease progression or death due to any cause (whichever occurs first) in the modified Intent-To-Treat (mITT) analysis set. Complete Response (CR) Rate [Time Frame: Up to 36 months] Defined as the proport…	2025-02-08	Actual							2026-12-31	Anticipated	2026-12-31	Anticipated
556833	CT1190B CT1190B-CG11001_04 NCT06822868 TrialTroveID-556833	A Clinical Study to Investigate the Safety, Efficacy, and Cellular Metabolism of CT1190B CAR-T Cell Therapy, in Patients with Relapsed/Refractory B-Cell Non-Hodgkin Lymphoma	I	Open	Oncology	Oncology: Lymphoma, Non-Hodgkin's	(N/A); Aggressive; Diffuse large B-cell lymphoma (DLBCL); Extranodal marginal zone B-cell lymphoma (MALT); Follicular lymphoma (FL); Indolent; Mantle cell lymphoma (MCL); Other subtype; Third line; Waldenstrom's macroglobulinemia (WM)	Lymphoma; Lymphoma, B-Cell; Lymphoma, B-Cell, Marginal Zone; Lymphoma, Follicular; Lymphoma, Large B-Cell, Diffuse; Lymphoma, Large-Cell, Anaplastic; Lymphoma, Mantle-Cell; Lymphoma, Non-Hodgkin; Waldenstrom Macroglobulinemia	C82: Follicular lymphoma C82.0: Follicular lymphoma grade I C82.00: Follicular lymphoma grade I, unspecified site C82.01: Follicular lymphoma grade I, lymph nodes of head, face, and neck C82.02: Follicular lymphoma grade I, intrathoracic lymph nodes C82.03: Follicular lymphoma grade I, intra-abdominal lymph nodes C82.04: Follicular lymphoma grade I, lymph nodes of axilla and upper limb C82.05: Fo…	Trialtrove	(Other Hospital/Academic/Medical Center)	Sponsor	Academic					CT-1190B	T cell stimulant; Immuno-oncology therapy	CD19 molecule; membrane spanning 4-domains A1	Anticancer, immunological; Dermatological	Biological > Cellular > Cell origin > Allogeneic; Biological > Cellular > Cell technology type > Chimaeric antigen receptor > CAR-T cell; Biological > Cellular > Cell type > Blood cell > Leukocyte > Lymphocyte > T cell; Biological > Gene therapy								A Clinical Study to Investigate the Safety, Efficacy, and Cellular Metabolism of CT1190B CAR-T Cell therapy, in Patients with Relapsed/Refractory B-Cell Non-Hodgkin Lymphoma.	Adverse Events Dose-limiting toxicities Maximum tolerated dose	Safety/Toxicity > Adverse Drug Reactions Safety/Toxicity > Safety/Tolerability Safety/Toxicity > Safety/Tolerability	Primary Outcome Measures Adverse Events (AE) after CT1190B infusion [Time Frame: 12 months after CT1190B infusion] An assessment of severity grade will be made according to the National Cancer Institute Common Terminology Criteria MTD and/or dose range [Time Frame: Up to 28 days after CAR-T cells infusion] Evaluate Dose limited toxicity and recommended dosage range after CT0991 infusion.	Complete response Overall response rate - duration Overall survival Partial response Progression-free survival Response rate Time to clinical response Time to response	Efficacy > Clinical Response/Remission Efficacy > Clinical Response/Remission Efficacy > Survival Efficacy > Clinical Response/Remission Efficacy > Survival Efficacy > Clinical Response/Remission Efficacy > Clinical Response Efficacy > Disease Progression	Secondary Outcome Measures Overall response rateORR [Time Frame: Evaluate at 4, 8, 12 weeks and 6,9,12month after CAR-T infusion] The proportion of patients with complete remission CR /partial response (PR) after CT1190B infusion. Complete response rate (CRR) [Time Frame: 12 months after CT1190B infusion] The proportion of patients with complete response(CR) after CT1190B infusion Duration of rem…	2025-02-12	Actual							2025-09-30	Anticipated	2026-09-30	Anticipated
553287	0702-036 CTR20250125 TrialTroveID-553287	Long-term follow-up study of a phase Ib/II clinical study of anti-CD19/CD20 chimeric antigen receptor autologous T cell injection (C-CAR039) in the treatment of CD19 or CD20 positive relapsed or refractory large B-cell lymphoma	I/II	Open	Oncology	Oncology: Lymphoma, Non-Hodgkin's	(N/A); Aggressive; Diffuse large B-cell lymphoma (DLBCL); Second line	Lymphoma, Large B-Cell, Diffuse; Lymphoma, Large-Cell, Anaplastic; Lymphoma, Non-Hodgkin	C83.3: Diffuse large B-cell lymphoma C83.30: Diffuse large B-cell lymphoma, unspecified site C83.31: Diffuse large B-cell lymphoma, lymph nodes of head, face, and neck C83.32: Diffuse large B-cell lymphoma, intrathoracic lymph nodes C83.33: Diffuse large B-cell lymphoma, intra-abdominal lymph nodes C83.34: Diffuse large B-cell lymphoma, lymph nodes of axilla and upper limb C83.35: Diffuse large B…	Trialtrove	AbelZeta Pharma {Cellular Biomedicine Group}	Sponsor	Industry, all other pharma	United States	MD	Rockville	20850	prizloncabtagene autoleucel	T cell stimulant; Immuno-oncology therapy	CD19 molecule; membrane spanning 4-domains A1	Anticancer, immunological	Biological > Cellular > Cell origin > Autologous; Biological > Cellular > Cell technology type > Chimaeric antigen receptor > CAR-T cell; Biological > Cellular > Cell type > Blood cell > Leukocyte > Lymphocyte > T cell; Biological > Gene therapy; Biological > Nucleic acid > Nucleic acid, vector type > Viral vector > Lentivirus								To Evaluate the long-term safety of C-CAR039 in the treatment of subjects with relapsed or refractory large B-cell lymphoma (LBCL); 2) To Evaluate the long-term survival of subjects with relapsed or refractory LBCL treated with C-CAR039; 3) Evaluate the long-term pharmacokinetics of C-CAR039 cell preparations; 4) Evaluate the long-term immunogenicity of C-CAR039 in the treatment of subjects with …	Adverse Events Safety and Tolerability	Safety/Toxicity > Adverse Drug Reactions Safety/Toxicity > Safety/Tolerability	Primary endpoint and evaluation time Adverse events related to C-CAR039 From enrollment to loss to follow-up, withdrawal of informed consent, death, or 15 years after C-CAR039 infusion, whichever occurs first Safety indicators Secondary tumors and autoimmune diseases From enrollment to loss to follow-up, withdrawal of informed consent, death, or 15 years after C-CAR039 infusion, whichever occurs …	Duration of overall response Overall survival Progression-free survival Safety and Tolerability	Efficacy > Clinical Response/Duration Efficacy > Survival Efficacy > Survival Safety/Toxicity > Safety/Tolerability	Secondary endpoints and evaluation time Overall survival From enrollment to loss to follow-up, withdrawal of informed consent, death, or 15 years after C-CAR039 infusion, whichever occurs first Effectiveness Indicators 2 Duration of response, progression-free survival From enrollment to loss to follow-up, withdrawal of informed consent, disease progression, or death, whichever occurs first Effect…	2023-01-23	Actual
549290	NCT06743503 TrialTroveID-549290 UB-VV400CI001	An Exploratory, Open-label Study of UB-VV400 in Combination With Rapamycin in Relapsed or Refractory B-cell Malignancies	I	Open	Oncology	Oncology: Lymphoma, Non-Hodgkin's	(N/A); Aggressive; Diffuse large B-cell lymphoma (DLBCL); Second line	Lymphoma, B-Cell; Lymphoma, Large B-Cell, Diffuse; Lymphoma, Large-Cell, Anaplastic; Lymphoma, Non-Hodgkin	C83.3: Diffuse large B-cell lymphoma C83.30: Diffuse large B-cell lymphoma, unspecified site C83.31: Diffuse large B-cell lymphoma, lymph nodes of head, face, and neck C83.32: Diffuse large B-cell lymphoma, intrathoracic lymph nodes C83.33: Diffuse large B-cell lymphoma, intra-abdominal lymph nodes C83.34: Diffuse large B-cell lymphoma, lymph nodes of axilla and upper limb C83.35: Diffuse large B…	Trialtrove	Nanjing IASO Biotechnology Co. (Other Hospital/Academic/Medical Center)	Sponsor Collaborator	Industry, all other pharma Academic	China		Nanjing		UB-VV400	Immuno-oncology therapy; Immune checkpoint inhibitor	CD22 molecule	Anticancer, immunological; Immunosuppressant	Biological > Cellular > Cell origin > Allogeneic; Biological > Cellular > Cell technology type > Chimaeric antigen receptor > CAR-T cell; Biological > Gene therapy; Biological > Nucleic acid > Nucleic acid, vector type > Viral vector > Lentivirus	sirolimus	mTOR kinase inhibitor; Methylmalonyl-CoA mutase stimulant	FKBP prolyl isomerase 1A; mechanistic target of rapamycin kinase	Antidiabetic; GI inflammatory/bowel disorders; Antiviral, anti-HIV; Cardiovascular; Dermatological; Immunostimulant, other; Immunosuppressant; Antiepileptic; Neuroprotective; Respiratory; Otological	Small molecule	CD19; CD4; CD8A; FOXP3; GPT; HAMP; insulin A1C; MS4A1; NCAM1; TNF	Diagnostic; Predictive; Predisposing; Prognostic	This is an exploratory, open-label, investigator-initiated trial (IIT) of the safety, efficacy, and PK/Pd of UB-VV400 alone and in combination with rapamycin in adult subjects with R/R LBCL. LBCL will include subjects with aggressive lymphoma, defined as diffuse large B-cell lymphoma (DLBCL) not otherwise specified (NOS), including high-grade lymphoma (HGL) with double/triple hit DLBCL; transform…	Adverse Events Common Terminology Criteria for Adverse Events Maximum tolerated dose	Safety/Toxicity > Adverse Drug Reactions Safety/Toxicity > Adverse Drug Reactions Safety/Toxicity > Safety/Tolerability	Number of participants with adverse events as assessed by CTCAE v5.0 [Time Frame: up to 24 months] Type, frequency, and severity of adverse events (AEs) and laboratory abnormalities Maximum tolerated dose (MTD) or maximum administered dose (MAD) of UB-VV400 alone and in combination with rapamycin. [Time Frame: up to 24 months]	Cmax Complete response Duration of overall response Overall response rate - duration Overall response rate Overall survival Progression-free survival Tmax	Pharmacokinetics/Pharmacodynamics > PK/PD Efficacy > Clinical Response/Remission Efficacy > Clinical Response/Duration Efficacy > Clinical Response/Remission Efficacy > Clinical Response/Remission Efficacy > Survival Efficacy > Survival Pharmacokinetics/Pharmacodynamics > PK/PD	Objective response rate (ORR) per the Investigator using the Lugano 2014 criteria. [Time Frame: up to 24 months] Quantification of Immune cell subset frequencies (T/B/NK cells) [Time Frame: up to 24 months] Complete response (CR) rate, as determined by the Investigator using the Lugano 2014 criteria. [Time Frame: up to 24 months] Durability of response (DOR), the duration of response for subjects…	2025-04-11	Actual							2028-05-21	Anticipated	2030-07-31	Anticipated
548855	TrialTroveID-548855	Impact of Pre-Treatment Liver-Related Factors on Clinical Outcomes after CAR T-Cell Therapy for Lymphoma.	IV	Completed	Oncology	Oncology: Lymphoma, Non-Hodgkin's	(N/A); Aggressive; Diffuse large B-cell lymphoma (DLBCL); Follicular lymphoma (FL); Indolent; Mantle cell lymphoma (MCL); Second line	Lymphoma, Follicular; Lymphoma, Large B-Cell, Diffuse; Lymphoma, Large-Cell, Anaplastic; Lymphoma, Mantle-Cell; Lymphoma, Non-Hodgkin	C82: Follicular lymphoma C82.0: Follicular lymphoma grade I C82.00: Follicular lymphoma grade I, unspecified site C82.01: Follicular lymphoma grade I, lymph nodes of head, face, and neck C82.02: Follicular lymphoma grade I, intrathoracic lymph nodes C82.03: Follicular lymphoma grade I, intra-abdominal lymph nodes C82.04: Follicular lymphoma grade I, lymph nodes of axilla and upper limb C82.05: Fo…	Trialtrove	MD Anderson Cancer Center, University of Texas	Sponsor	Academic					tisagenlecleucel-t axicabtagene ciloleucel brexucabtagene autoleucel	T cell stimulant; Immuno-oncology therapy T cell stimulant; Immuno-oncology therapy T cell stimulant; Immuno-oncology therapy	CD19 molecule CD19 molecule CD19 molecule	Anticancer, immunological Anticancer, immunological Anticancer, immunological	Biological > Cellular; Biological > Cellular > Cell origin > Autologous; Biological > Cellular > Cell technology type > Chimaeric antigen receptor > CAR-T cell; Biological > Cellular > Cell type > Blood cell > Leukocyte > Lymphocyte > T cell; Biological > Gene therapy; Biological > Nucleic acid > Nucleic acid, vector type > Viral vector > Lentivirus Biological > Cellular > Cell origin > Autologou…								To Evaluate the Impact of Pre-Treatment Liver-Related Factors on Clinical Outcomes after CAR T-Cell Therapy for Lymphoma	Complete response Overall survival Progression-free survival	Efficacy > Clinical Response/Remission Efficacy > Survival Efficacy > Survival	Primary endpoints were OS and progression-free survival (PFS) after CAR-T as well as response determined by complete response (CR) rate from PET/CT scan at 90 days after infusion. CRS and ICANS were graded per the ASTCT Consensus Grading system.				2018-07-01	Actual					3	Actual					2024-11-05
548799	TrialTroveID-548799	Standardization Protocol to Mitigate Progression of Immune Effector Cell Associated Neurotoxicity Syndrome (ICANS) in Elderly Patients Treated with CD28 Co-Stimulatory Anti-CD19 CAR-T Cells – a Pilot Study.	II	Completed	Oncology	Oncology: Leukemia, Acute Lymphocytic; Oncology: Lymphoma, Non-Hodgkin's	(N/A); Aggressive; B-cell; Diffuse large B-cell lymphoma (DLBCL); Mantle cell lymphoma (MCL); Second line	Lymphoma, Large B-Cell, Diffuse; Lymphoma, Large-Cell, Anaplastic; Lymphoma, Mantle-Cell; Lymphoma, Non-Hodgkin; Precursor Cell Lymphoblastic Leukemia-Lymphoma	C83.1: Mantle cell lymphoma C83.10: Mantle cell lymphoma, unspecified site C83.11: Mantle cell lymphoma, lymph nodes of head, face, and neck C83.12: Mantle cell lymphoma, intrathoracic lymph nodes C83.13: Mantle cell lymphoma, intra-abdominal lymph nodes C83.14: Mantle cell lymphoma, lymph nodes of axilla and upper limb C83.15: Mantle cell lymphoma, lymph nodes of inguinal region and lower limb C…	Trialtrove	Tel-Aviv University	Sponsor	Academic					axicabtagene ciloleucel brexucabtagene autoleucel	T cell stimulant; Immuno-oncology therapy T cell stimulant; Immuno-oncology therapy	CD19 molecule CD19 molecule	Anticancer, immunological Anticancer, immunological	Biological > Cellular > Cell origin > Autologous; Biological > Cellular > Cell technology type > Chimaeric antigen receptor > CAR-T cell; Biological > Cellular > Cell type > Blood cell > Leukocyte > Lymphocyte > T cell; Biological > Gene therapy; Biological > Nucleic acid > Nucleic acid, vector type > Viral vector > Retrovirus Biological > Cellular; Biological > Cellular > Cell origin > Autologou…	thiamine anakinra levetiracetam tocilizumab methylprednisolone (tablet) dexamethasone, Oculis	Unidentified pharmacological activity Interleukin 1 receptor antagonist Acetylcholine receptor agonist Interleukin 6 receptor antagonist Glucocorticoid receptor modulator	interleukin 1 receptor type 1 synaptic vesicle glycoprotein 2A interleukin 6 receptor nuclear receptor subfamily 3 group C member 1	Nutritional supplement; Neuroprotective Immunological, unspecified; Immunosuppressant; Anti-inflammatory; Antiarthritic, immunological; Antigout Analgesic, other; Antidepressant; Antiepileptic; Antimigraine; Antiparkinsonian; Multiple sclerosis treatment GI inflammatory/bowel disorders; Anticancer, immunological; Dermatological; Immunological, unspecified; Immunosuppressant; Anti-inflammatory; An…	Small molecule > Synthetic small molecule Biological > Protein > Recombinant protein Small molecule; Small molecule > Synthetic small molecule > Synthetic isomeric Biological > Protein > Antibody > Humanized monoclonal antibody; Biological > Protein > Antibody > Monoclonal antibody, other Small molecule > Synthetic small molecule Reformulation > Optimized reformulation > Nanoparticle optimized; S…	CD19; CD28	Diagnostic; Predictive; Predisposing; Prognostic	To design a protocol to prevent escalation of ICANS in the older age population receiving a CD28 co-stimulatory constructs. Refractory ICANS was defined as lack of improvement within 24 hours of treatment or grade escalation and managed according to the subsequent grade. Diagnostic workup including neuroimaging and electroencephalogram were performed for all grade ≥2 ICANS. ICANS was defined by t…							2023-04-01	Actual							2024-06-01	Actual			2024-11-05
548524	CT1190B-CG11001_02 CT1190B-CG1101 NCT06734871 TrialTroveID-548524	A Clinical Study to Investigate the Safety, Efficacy, and Cellular Metabolism of CT1190B CAR-T Cell Therapy, in Patients with Relapsed/Refractory B-Cell Non-Hodgkin Lymphoma	I	Open	Oncology	Oncology: Lymphoma, Non-Hodgkin's	(N/A); Aggressive; Diffuse large B-cell lymphoma (DLBCL); Extranodal marginal zone B-cell lymphoma (MALT); First line; Follicular lymphoma (FL); Indolent; Second line; Small lymphocytic lymphoma (SLL); Waldenstrom's macroglobulinemia (WM)	Lymphoma; Lymphoma, B-Cell; Lymphoma, B-Cell, Marginal Zone; Lymphoma, Follicular; Lymphoma, Large B-Cell, Diffuse; Lymphoma, Large-Cell, Anaplastic; Lymphoma, Non-Hodgkin; Waldenstrom Macroglobulinemia	C82: Follicular lymphoma C82.0: Follicular lymphoma grade I C82.00: Follicular lymphoma grade I, unspecified site C82.01: Follicular lymphoma grade I, lymph nodes of head, face, and neck C82.02: Follicular lymphoma grade I, intrathoracic lymph nodes C82.03: Follicular lymphoma grade I, intra-abdominal lymph nodes C82.04: Follicular lymphoma grade I, lymph nodes of axilla and upper limb C82.05: Fo…	Trialtrove	(Other Hospital/Academic/Medical Center)	Sponsor	Academic					CT1190B, Tongji University School of Medicine	Unidentified pharmacological activity	Unspecified	Anticancer, other	Biological > Cellular > Cell technology type > Chimaeric antigen receptor > CAR-T cell; Biological > Gene therapy						CD19; MS4A1; PIK3CA; TNFRSF17	Companion Diagnosis; Diagnostic; Predictive; Predisposing; Prognostic	A Clinical Study to Investigate the Safety, Efficacy, and Cellular Metabolism of CT1190B CAR-T Cell therapy, in Patients with Relapsed/Refractory B-Cell Non-Hodgkin Lymphoma.	Adverse Events Dose-limiting toxicities Maximum tolerated dose	Safety/Toxicity > Adverse Drug Reactions Safety/Toxicity > Safety/Tolerability Safety/Toxicity > Safety/Tolerability	Primary Outcome Measures : Adverse Events (AE) after CT1190B infusion [Time Frame: 12 months after CT1190B infusion] An assessment of severity grade will be made according to the National Cancer Institute Common Terminology Criteria MTD and/or dose range [Time Frame: Up to 28 days after CAR-T cells infusion] Evaluate Dose limited toxicity and recommended dosage range after CT0991 infusion	Complete response Overall response rate - duration Overall response rate Overall survival Partial response Progression-free survival Response rate Time to clinical response Time to response	Efficacy > Clinical Response/Remission Efficacy > Clinical Response/Remission Efficacy > Clinical Response/Remission Efficacy > Survival Efficacy > Clinical Response/Remission Efficacy > Survival Efficacy > Clinical Response/Remission Efficacy > Clinical Response Efficacy > Disease Progression	Secondary Outcome Measures : Overall response rate（ORR） [Time Frame: Evaluate at 4, 8, 12 weeks and 6,9,12month after CAR-T infusion] The proportion of patients with complete remission （CR） /partial response (PR) after CT1190B infusion. Complete response rate (CRR) [Time Frame: 12 months after CT1190B infusion] The proportion of patients with complete response(CR) after CT1190B infusion Duration …	2024-12-30	Actual							2025-10-13	Anticipated	2026-07-13	Anticipated
548192	NCT06732492 TrialTroveID-548192 WHUH-RD13-02-01	RD13-02 Cell Injection in Patients with Relapsed or Refractory CD7-Positive Natural Killer/T Cell Malignancies	I	Open	Oncology	Oncology: Lymphoma, Non-Hodgkin's	(N/A); Aggressive; Peripheral T-cell lymphoma (PTCL); Second line	Hematologic Neoplasms; Lymphoma, Large-Cell, Anaplastic; Lymphoma, Non-Hodgkin; Lymphoma, T-Cell, Peripheral; Neoplasms	C83.9: Non-follicular (diffuse) lymphoma, unspecified C83.90: Non-follicular (diffuse) lymphoma, unspecified, unspecified site C83.91: Non-follicular (diffuse) lymphoma, unspecified, lymph nodes of head, face, and neck C83.92: Non-follicular (diffuse) lymphoma, unspecified, intrathoracic lymph nodes C83.93: Non-follicular (diffuse) lymphoma, unspecified, intra-abdominal lymph nodes C83.94: Non-fo…	Trialtrove	(Other Hospital/Academic/Medical Center) Nanjing Bioheng Biotech Co.	Sponsor Collaborator	Academic Industry, all other pharma	China		Nanjing		CTD-401	T cell stimulant; Immuno-oncology therapy	CD7 molecule	Anticancer, immunological	Biological > Cellular; Biological > Cellular > Cell origin > Allogeneic; Biological > Cellular > Cell technology type > Chimaeric antigen receptor > CAR-T cell; Biological > Cellular > Cell type > Blood cell > Leukocyte > Lymphocyte > T cell; Biological > Gene therapy; Biological > Nucleic acid > Nucleic acid, vector type > Viral vector > Adeno-associated virus						CD7	Diagnostic; Predisposing; Prognostic	This is a single-arm, open-label, single-center, phase I study. The primary objective is to evaluate the safety of CD7 Chimeric Antigen Receptor-T(CAR-T) therapy for patients with CD7-positive relapsed or refractory natural killer/T cell lymphoma, and to evaluate the pharmacokinetics of CD7 CAR-T in patients。	Complete response Overall response rate	Efficacy > Clinical Response/Remission Efficacy > Clinical Response/Remission	Overall response rate (ORR) [Time Frame: Evaluate at 4 weeks after CAR-T infusion] The proportion of patients with complete response (CR) /complete response with incomplete blood cell recovery (CRi)	Event-free survival Overall response rate - duration Overall survival	Efficacy > Survival Efficacy > Clinical Response/Remission Efficacy > Survival	Duration of remission (DOR) [Time Frame: Up to 1 years after CAR-T infusion] The time from CR/CRi and PR to disease relapsed or death due to disease progression after CAR-T infusion Event-free survival (EFS) [Time Frame: Up to 1 years after CAR-T infusion] The time from first achieving CR/CRi to relapse or death Overall survival (OS) [Time Frame: Up to 1 years after CAR-T infusion] The time from …	2024-10-31	Actual							2026-12-31	Anticipated	2027-12-31	Anticipated
545717	HemC101-01-01 NCT06705530 TrialTroveID-545717	An Interventional Open-label, Single-group, Phase I/II Study to Evaluate the Tolerability, Safety, and Efficacy of an Anti-CD19 CAR-T Product in Adult Patients with Relapsed or Refractory Forms of B-cell Lymphoproliferative Disorders	I/II	Open	Oncology	Oncology: Leukemia, Acute Lymphocytic; Oncology: Lymphoma, Non-Hodgkin's	(N/A); Aggressive; B-cell; Diffuse large B-cell lymphoma (DLBCL); Extranodal marginal zone B-cell lymphoma (MALT); Follicular lymphoma (FL); Fourth line or greater; Indolent; Mantle cell lymphoma (MCL); Other subtype; Third line	Lymphoma; Lymphoma, B-Cell; Lymphoma, B-Cell, Marginal Zone; Lymphoma, Follicular; Lymphoma, Large B-Cell, Diffuse; Lymphoma, Large-Cell, Anaplastic; Lymphoma, Mantle-Cell; Lymphoma, Non-Hodgkin; Lymphoproliferative Disorders; Precursor Cell Lymphoblastic Leukemia-Lymphoma	C82: Follicular lymphoma C82.0: Follicular lymphoma grade I C82.00: Follicular lymphoma grade I, unspecified site C82.01: Follicular lymphoma grade I, lymph nodes of head, face, and neck C82.02: Follicular lymphoma grade I, intrathoracic lymph nodes C82.03: Follicular lymphoma grade I, intra-abdominal lymph nodes C82.04: Follicular lymphoma grade I, lymph nodes of axilla and upper limb C82.05: Fo…	Trialtrove	(Other Hospital/Academic/Medical Center)	Sponsor	Academic					Hem101	T cell stimulant; Immuno-oncology therapy	CD19 molecule	Anticancer, immunological	Biological > Cellular > Cell technology type > Chimaeric antigen receptor > CAR-T cell; Biological > Gene therapy						BCL2; BCL6; CD19; MYC; TP53	Diagnostic; Predictive; Predisposing; Prognostic	This study is testing a new type of treatment called anti-CD19 CAR-T cell therapy for adults with certain blood cancers that have returned or did not respond to previous treatments. CAR-T cells are a type of immune cell that is specially designed in a lab to target and destroy cancer cells with a marker called CD19. The main goals of this study are to find out if this treatment is safe, how well …	Adverse Events Complete response Overall response rate Partial response Safety and Tolerability Treatment Emergent Adverse Events	Safety/Toxicity > Adverse Drug Reactions Efficacy > Clinical Response/Remission Efficacy > Clinical Response/Remission Efficacy > Clinical Response/Remission Safety/Toxicity > Safety/Tolerability Safety/Toxicity > Adverse Drug Reactions	Primary Outcome Measures Incidence of Treatment-Emergent Adverse Events [Safety and Tolerability] [Time Frame: 28 days] Frequency of any adverse events (AEs) reported during the study period and AE characterization (severity, seriousness, etc.) on day 28 Primary Efficacy Outcome: ORR [Time Frame: 28 days] Overall response rate (ORR) defined as the proportion of subjects with complete response (CR…				2024-11-26	Actual							2025-12-31	Anticipated	2026-03-31	Anticipated
545531	CD20/19 CAR T GF-01-01 NCT06703892 TrialTroveID-545531	An Open-Label, Non-Randomized, Phase I, Prospective, Dose- Finding Study to Evaluate the Safety and Clinical Activity of GF- CART01 (CD20/19 CAR T Cell) in Subjects With Relapsed or Refractory B-Cell Hematological Malignancies	I	Open	Oncology	Oncology: Lymphoma, Non-Hodgkin's	(N/A); Aggressive; Diffuse large B-cell lymphoma (DLBCL); Extranodal marginal zone B-cell lymphoma (MALT); Follicular lymphoma (FL); Indolent; Other subtype; Second line; Third line; Waldenstrom's macroglobulinemia (WM)	Burkitt Lymphoma; Hematologic Neoplasms; Lymphoma; Lymphoma, B-Cell; Lymphoma, B-Cell, Marginal Zone; Lymphoma, Follicular; Lymphoma, Large B-Cell, Diffuse; Lymphoma, Large-Cell, Anaplastic; Lymphoma, Non-Hodgkin; Waldenstrom Macroglobulinemia	C82: Follicular lymphoma C82.0: Follicular lymphoma grade I C82.00: Follicular lymphoma grade I, unspecified site C82.01: Follicular lymphoma grade I, lymph nodes of head, face, and neck C82.02: Follicular lymphoma grade I, intrathoracic lymph nodes C82.03: Follicular lymphoma grade I, intra-abdominal lymph nodes C82.04: Follicular lymphoma grade I, lymph nodes of axilla and upper limb C82.05: Fo…	Trialtrove	GenomeFrontier Therapeutics TW	Sponsor	Industry, all other pharma	Taiwan, China		New Taipei City	221416	GF-CART-01	T cell stimulant; Immuno-oncology therapy	CD19 molecule; membrane spanning 4-domains A1	Anticancer, immunological	Biological > Cellular; Biological > Cellular > Cell origin > Autologous; Biological > Cellular > Cell technology type > Chimaeric antigen receptor > CAR-T cell; Biological > Cellular > Cell type > Blood cell > Leukocyte > Lymphocyte > T cell; Biological > Gene therapy; Biological > Nucleic acid > Nucleic acid, vector type > Non-viral vector						CD19; GPT; MS4A1	Diagnostic; Predictive; Predisposing; Prognostic	This is a Phase I, prospective, dose-finding study to evaluate the safety, persistence, and clinical activity of GF-CART01 in subjects aged 18-70 with relapsed or refractory (R/R) B-cell hematological malignancies and failure of two-line or more standard chemotherapies or auto-hematopoietic stem cell transplantation (HSCT).This study is a traditional 3+3 dose-escalation design to observe dose-lim…	Adverse Events Dose-limiting toxicities Maximum tolerated dose Safety and Tolerability Serious Adverse Event Treatment Emergent Adverse Events	Safety/Toxicity > Adverse Drug Reactions Safety/Toxicity > Safety/Tolerability Safety/Toxicity > Safety/Tolerability Safety/Toxicity > Safety/Tolerability Safety/Toxicity > Serious Adverse Events Safety/Toxicity > Adverse Drug Reactions	Primary Outcome Measures Maximum tolerated dose (MTD) [Time Frame: From Day 1 to 28 days after cell infusion] Percentage of subjects with dose-limiting toxicity (DLT) from Visit 4 (Day 1) to Visit 9 (Day 29) after GF-CART01 cell infusion Safety and tolerability of GF-CART01 [Time Frame: From Day 1 to 1 year after cell infusion] Percentage of subjects with treatment-emergent adverse events (TEAEs)…	Cmax Duration of overall response Overall response rate - duration Overall response rate Tmax	Pharmacokinetics/Pharmacodynamics > PK/PD Efficacy > Clinical Response/Duration Efficacy > Clinical Response/Remission Efficacy > Clinical Response/Remission Pharmacokinetics/Pharmacodynamics > PK/PD	Secondary Outcome Measures Secondary Outcome Measures Preliminary efficacy of GF-CART01-ORR [Time Frame: From Day 1 to 1 year after cell infusion] Measure overall response rate (ORR) from Visit 4 (Day 1) to Visit 16 (Year 1) by Lugano 2014 criteria Preliminary efficacy of GF-CART01-DOR [Time Frame: From Day 1 to 1 year after cell infusion] Measure duration of response (DOR) from Visit 4 (Day 1) t…	2025-06-09	Actual							2027-03-01	Anticipated	2027-12-01	Anticipated
545040	CAR-T for NHL CAR-T NHL PTS Plutonet 2021 JEP-2021-224 NCT06698484 TrialTroveID-545040	A Phase II Open Label Single-arm Study to Evaluate Safety and Efficacy of Autologous CD19 CAR-T Cells in Patients With Relapsed/Refractory B- Non-Hodgkin Lymphoma	II	Open	Oncology	Oncology: Lymphoma, Non-Hodgkin's	(N/A); Aggressive; Diffuse large B-cell lymphoma (DLBCL); Extranodal marginal zone B-cell lymphoma (MALT); Follicular lymphoma (FL); Indolent; Lymphoblastic lymphoma (LBL); Mantle cell lymphoma (MCL); Second line; Small lymphocytic lymphoma (SLL); Third line; Waldenstrom's macroglobulinemia (WM)	Lymphoma; Lymphoma, B-Cell; Lymphoma, B-Cell, Marginal Zone; Lymphoma, Follicular; Lymphoma, Large B-Cell, Diffuse; Lymphoma, Large-Cell, Anaplastic; Lymphoma, Mantle-Cell; Lymphoma, Non-Hodgkin; Waldenstrom Macroglobulinemia	C82: Follicular lymphoma C82.0: Follicular lymphoma grade I C82.00: Follicular lymphoma grade I, unspecified site C82.01: Follicular lymphoma grade I, lymph nodes of head, face, and neck C82.02: Follicular lymphoma grade I, intrathoracic lymph nodes C82.03: Follicular lymphoma grade I, intra-abdominal lymph nodes C82.04: Follicular lymphoma grade I, lymph nodes of axilla and upper limb C82.05: Fo…	Trialtrove	(Other Hospital/Academic/Medical Center) Plutonet	Sponsor Collaborator	Academic Industry, all other pharma	Malaysia		Cyberjaya	63000	ATA-3219	T cell stimulant; Immuno-oncology therapy	CD19 molecule	Anticancer, immunological; Urological; Immunosuppressant	Biological > Cellular; Biological > Cellular > Cell origin > Allogeneic; Biological > Cellular > Cell technology type > Chimaeric antigen receptor > CAR-T cell; Biological > Cellular > Cell type > Blood cell > Leukocyte > Lymphocyte > T cell; Biological > Gene therapy; Biological > Nucleic acid > Nucleic acid, vector type > Viral vector > Herpes simplex virus						CD19	Diagnostic; Predictive; Prognostic	A Phase II Open-Label Single-arm Study to Evaluate Safety and Efficacy of locally manufactured autologous CD19-directed CAR T-cells in Patients with Relapsed/Refractory B- Non-Hodgkin Lymphoma (B-NHL) or patients not eligible for hematopoietic stem cell transplantation (HCT)	Complete response Overall response rate Partial response	Efficacy > Clinical Response/Remission Efficacy > Clinical Response/Remission Efficacy > Clinical Response/Remission	Primary Outcome Measures : Overall response rate (ORR) [Time Frame: From day 30, then 3 monthly until 24 months after infusion of CAR-T cells] The ORR is the sum of patients achieving complete response (CR) and partial response (PR) at day 30, then 3 monthly up to 24 months after receiving CAR T-cells determined by the investigator following Lugano criteria in non-Hodgkin Lymphoma (NHL). Response…	Adverse Events Common Terminology Criteria for Adverse Events Overall survival Treatment Emergent Adverse Events	Safety/Toxicity > Adverse Drug Reactions Safety/Toxicity > Adverse Drug Reactions Efficacy > Survival Safety/Toxicity > Adverse Drug Reactions	Secondary Outcome Measures : overall survival [Time Frame: OS at day 30, 6 months and one year, and 2 years following CAR-T cells infusion] Overall survival (OS) is defined as the time from the date of CAR-T cell infusion to the date of death from any cause. Patients who are still alive will be censored at the date of last contact. Incidence of adverse events [Time Frame: From the time of infusio…	2021-06-03	Actual							2025-06-02	Anticipated	2026-06-02	Anticipated
542849	EUCT Number: 2024-512835-53-00 LATE-R TrialTroveID-542849	LATE-R Trial. A Phase II, Single-Arm, Open-Label, Multicenter Study to Evaluate the Efficacy of Axicabtagene Ciloleucel in Patients with Late Relapse of Diffuse Large B-Cell Lymphoma	II	Open	Oncology	Oncology: Lymphoma, Non-Hodgkin's	(N/A); Aggressive; Diffuse large B-cell lymphoma (DLBCL); Second line	Lymphoma, Large B-Cell, Diffuse; Lymphoma, Large-Cell, Anaplastic; Lymphoma, Non-Hodgkin	C83.3: Diffuse large B-cell lymphoma C83.30: Diffuse large B-cell lymphoma, unspecified site C83.31: Diffuse large B-cell lymphoma, lymph nodes of head, face, and neck C83.32: Diffuse large B-cell lymphoma, intrathoracic lymph nodes C83.33: Diffuse large B-cell lymphoma, intra-abdominal lymph nodes C83.34: Diffuse large B-cell lymphoma, lymph nodes of axilla and upper limb C83.35: Diffuse large B…	Trialtrove	Gilead Sciences/Kite Pharma	Sponsor	Industry, Top 20 Pharma	United States	CA	Foster City	CA 94404	axicabtagene ciloleucel	T cell stimulant; Immuno-oncology therapy	CD19 molecule	Anticancer, immunological	Biological > Cellular > Cell origin > Autologous; Biological > Cellular > Cell technology type > Chimaeric antigen receptor > CAR-T cell; Biological > Cellular > Cell type > Blood cell > Leukocyte > Lymphocyte > T cell; Biological > Gene therapy; Biological > Nucleic acid > Nucleic acid, vector type > Viral vector > Retrovirus	cyclophosphamide fludarabine	Immunosuppressant; DNA inhibitor DNA synthesis inhibitor; Adenosine deaminase inhibitor; Ribonucleoside diphosphate reductase inhibitor; DNA repair enzyme inhibitor	ribonucleotide reductase catalytic subunit M1; ribonucleotide reductase regulatory subunit M2	Anticancer, alkylating; Immunosuppressant Anticancer, antimetabolite	Small molecule > Synthetic small molecule Small molecule; Small molecule > Synthetic small molecule	CD4; GPT; MS4A1	Diagnostic; Predictive; Predisposing; Prognostic	To Evaluate the Efficacy of Axicabtagene Ciloleucel in Patients with Late Relapse of Diffuse Large B-Cell Lymphoma To study the possible role of axi-cel in patients with late relapse LBCL. Immune response markers in peripheral blood, such as cytokines and CAR-T cells, will be assessed at prespecified timepoints for associations with clinical outcomes	Overall response rate	Efficacy > Clinical Response/Remission	Main objective Evaluate the efficacy of axicabtagene ciloleucel in second line for LBCL patients with late relapse (between 1 and 5 years after the end of first-line chemoimmunotherapy) as measured by complete metabolic response Primary end points Complete Metabolic Response, defined as negative findings on a PET/CT scan at Month 3, after receiving axicabtagene ciloleucel infusion at day 0. The n…	Adverse Events Complete response-duration Duration of overall response EORTC Quality of Life Questionnaire EQ-5D-5L Event-free survival Immune Response Immunogenicity (other timeframe) Minimal Residual Disease Overall response rate Overall survival Partial response Progression-free survival Quality of Life Safety and Tolerability Serious Adverse Event Tumor control rate	Safety/Toxicity > Adverse Drug Reactions Efficacy > Clinical Response/Remission Efficacy > Clinical Response/Duration Efficacy > Health-Related Quality Of Life (Patient Reported Outcomes) (Efficacy) HEOR > Health-Related Quality Of Life (Patient Reported Outcomes) (HEOR) Efficacy > Survival Efficacy > Clinical Response/Remission Efficacy > Immunological Response Efficacy > Clinical Response/Remis…	Secondary objective Further evaluate the efficacy of axicabtagene ciloleucel in second line for LBCL patients with late relapse (between 1 and 5 years after the end of first-line chemoimmunotherapy) Evaluate the efficacy of axicabtagene ciloleucel in second line for LBCL patients in two cohorts defined by time to relapse (12-24 months and 24-60 months). Evaluate the safety profile of axicabtagene…	2024-10-15	Actual							2031-10-15	Anticipated
541919	2024-REVO-UWD-19 NCT06662227 TrialTroveID-541919	A Clinical Study Evaluating the Safety and Efficacy of Universal CD19-Targeted CAR-T (UWD-CD19) Therapy for Refractory and Relapsed B-Cell Tumors	I	Open	Oncology	Oncology: Lymphoma, Non-Hodgkin's	(N/A); Aggressive; Diffuse large B-cell lymphoma (DLBCL); Second line	Leukemia, B-Cell; Leukemia, Lymphocytic, Chronic, B-Cell; Lymphoma, B-Cell; Lymphoma, Large B-Cell, Diffuse; Lymphoma, Large-Cell, Anaplastic; Lymphoma, Non-Hodgkin	C83.3: Diffuse large B-cell lymphoma C83.30: Diffuse large B-cell lymphoma, unspecified site C83.31: Diffuse large B-cell lymphoma, lymph nodes of head, face, and neck C83.32: Diffuse large B-cell lymphoma, intrathoracic lymph nodes C83.33: Diffuse large B-cell lymphoma, intra-abdominal lymph nodes C83.34: Diffuse large B-cell lymphoma, lymph nodes of axilla and upper limb C83.35: Diffuse large B…	Trialtrove	Wondercel Biotech (Shenzhen) Hefei Parasol Biotech Co.	Sponsor Collaborator	Industry, all other pharma Industry, all other pharma	China China		Shenzhen Hefei	518052 230088	REVO-UWD-19	T cell stimulant; CD19 antagonist; Immuno-oncology therapy	CD19 molecule	Anticancer, immunological	Biological > Cellular > Cell origin > Allogeneic; Biological > Cellular > Cell technology type > Chimaeric antigen receptor > CAR-T cell; Biological > Cellular > Cell type > Blood cell > Leukocyte > Lymphocyte > T cell; Biological > Gene therapy						albumin; CD19	Diagnostic; Predictive; Predisposing; Prognostic	To evaluate the safety and preliminary efficacy of administering universal CD19 CAR-T cells to subjects with refractory and relapsed B-cell tumors. Eligible participants will undergo FC lymphodepleting chemotherapy preconditioning after signing an informed consent form, followed by a one-time injection of universal UWD-19 to assess its safety and efficacy. Subjects will be hospitalized for a peri…	Adverse Events Dose-limiting toxicities Maximum tolerated dose Treatment Emergent Adverse Events	Safety/Toxicity > Adverse Drug Reactions Safety/Toxicity > Safety/Tolerability Safety/Toxicity > Safety/Tolerability Safety/Toxicity > Adverse Drug Reactions	Maximum Tolerated Dose (MTD) [Time Frame: [Time Frame: Within the first month post-infusion.]] The highest dose of UWD-19 CAR-T cells that can be administered without causing unacceptable side effects, measured during the dose escalation phase. Dose-Limiting Toxicities (DLT) [Time Frame: [Time Frame: Within the first month post-infusion.]] The incidence of treatment-related toxicities that preven…	Duration of overall response Overall response rate - duration Overall response rate Overall survival Partial response Progression-free survival	Efficacy > Clinical Response/Duration Efficacy > Clinical Response/Remission Efficacy > Clinical Response/Remission Efficacy > Survival Efficacy > Clinical Response/Remission Efficacy > Survival	Objective Response Rate (ORR) [Time Frame: [Time Frame: Measured at 3 and 6 months after treatment.]] The proportion of patients with a measurable reduction in tumor size (complete or partial response) following UWD-19 CAR-T therapy. Progression-Free Survival (PFS) [Time Frame: [Time Frame: From the start of treatment up to 5 years.]] The length of time during and after treatment that the patient…	2024-10-24	Actual							2027-12-30	Anticipated	2029-12-30	Anticipated
536612	axi-cel NCT06609304 TA2024-252 TrialTroveID-536612	Prospective Clinical Study of Axicabtagene Ciloleucel for Consolidation After First-line Treatment of High-risk Large B-cell Lymphoma	IV	Open	Oncology	Oncology: Lymphoma, Non-Hodgkin's	(N/A); Aggressive; Diffuse large B-cell lymphoma (DLBCL); First line; Maintenance/Consolidation	Lymphoma; Lymphoma, B-Cell; Lymphoma, Large B-Cell, Diffuse; Lymphoma, Large-Cell, Anaplastic; Lymphoma, Non-Hodgkin	C83.3: Diffuse large B-cell lymphoma C83.30: Diffuse large B-cell lymphoma, unspecified site C83.31: Diffuse large B-cell lymphoma, lymph nodes of head, face, and neck C83.32: Diffuse large B-cell lymphoma, intrathoracic lymph nodes C83.33: Diffuse large B-cell lymphoma, intra-abdominal lymph nodes C83.34: Diffuse large B-cell lymphoma, lymph nodes of axilla and upper limb C83.35: Diffuse large B…	Trialtrove	(Other Hospital/Academic/Medical Center)	Sponsor	Academic					axicabtagene ciloleucel	T cell stimulant; Immuno-oncology therapy	CD19 molecule	Anticancer, immunological	Biological > Cellular > Cell origin > Autologous; Biological > Cellular > Cell technology type > Chimaeric antigen receptor > CAR-T cell; Biological > Cellular > Cell type > Blood cell > Leukocyte > Lymphocyte > T cell; Biological > Gene therapy; Biological > Nucleic acid > Nucleic acid, vector type > Viral vector > Retrovirus						CD19	Diagnostic; Predictive; Prognostic	The goal of this clinical trial is to learn if Axicabtagene Ciloleucel (axi-cel) works for consolidation after first-line treatment of high-risk Large B-cell Lymphoma (LBCL). It will also learn about the safety of axi-cel treatment. The main questions it aims to answer are: * Does axi-cel treatment result in prolonged clinical benefit to patients with high-risk LBCL after first-line treatment? * …	Progression-free survival	Efficacy > Survival	one year PFS [Time Frame: From date of enrollment until the date of first documented progression or date of death from any cause, whichever came first, assessed up to 12 months]				2024-10-11	Actual							2026-08-31	Anticipated	2027-08-31	Anticipated
535591	CARLA EUCT number: 2025-520653-37-00 EudraCT Number: 2021-005720-37 NCT06593145 TrialTroveID-535591	Application of the Autologous CAR T Cells (Tarcidomgen Kimleucel) in the Treatment of Refractory and Relapsed CD19+ B Cell Neoplasms	I	Open	Oncology	Oncology: Leukemia, Acute Lymphocytic; Oncology: Lymphoma, Non-Hodgkin's	(N/A); Aggressive; B-cell; Diffuse large B-cell lymphoma (DLBCL); Mantle cell lymphoma (MCL); Second line; Third line	Lymphoma; Lymphoma, B-Cell; Lymphoma, Large B-Cell, Diffuse; Lymphoma, Large-Cell, Anaplastic; Lymphoma, Mantle-Cell; Lymphoma, Non-Hodgkin; Neoplasms; Precursor Cell Lymphoblastic Leukemia-Lymphoma	C83.1: Mantle cell lymphoma C83.10: Mantle cell lymphoma, unspecified site C83.11: Mantle cell lymphoma, lymph nodes of head, face, and neck C83.12: Mantle cell lymphoma, intrathoracic lymph nodes C83.13: Mantle cell lymphoma, intra-abdominal lymph nodes C83.14: Mantle cell lymphoma, lymph nodes of axilla and upper limb C83.15: Mantle cell lymphoma, lymph nodes of inguinal region and lower limb C…	Trialtrove	FamiCordTx (Polski Bank Komórek Macierzystych (PBKM) and NextCell Pharma joint venture)	Sponsor	Industry, all other pharma	Poland		Warsaw	02-234	tarcidomgen kimleucel	T cell stimulant; Immuno-oncology therapy	CD19 molecule	Anticancer, immunological; Immunological, unspecified	Biological > Cellular > Cell origin > Autologous; Biological > Cellular > Cell technology type > Chimaeric antigen receptor > CAR-T cell; Biological > Cellular > Cell type > Blood cell > Leukocyte > Lymphocyte > T cell; Biological > Gene therapy; Biological > Nucleic acid > Nucleic acid, vector type > Viral vector > Lentivirus						CD19	Diagnostic; Predictive; Prognostic	One arm, open label study to assess the clinical use of Investigational Medicinal Product FCTX-CL19-1 (scientific name: Tarcidomgen Kimleucel) containing autologous anti-CD19 CAR T cells with a preliminary determination of the safety of intravenous IMP administration in patients diagnosed with refractory and relapsed CD19 + B cell neoplasms.	Adverse Events Neutropenia Safety and Tolerability	Safety/Toxicity > Adverse Drug Reactions Safety/Toxicity > Adverse Drug Reactions Safety/Toxicity > Safety/Tolerability	Primary Outcome Measures Percentage of patients with CRS in particular degree of severity according to ASTCT neurological side effects, febrile neutropenia and infection, cytopenia, other unspecified adverse events and death [Time Frame: through study completion, an average of 1 year] Safety assessment of IMP administration as the percentage of patients with cytokine release syndrome (CRS) in par…	Complete response Overall response rate Partial response	Efficacy > Clinical Response/Remission Efficacy > Clinical Response/Remission Efficacy > Clinical Response/Remission	Secondary Outcome Measures Percentage of participants with response to the therapy (sum of complete remissions and partial responses in the particular malignancies) [Time Frame: through study completion, an average of 1 year] Percentage of participants with response to the Tarcidomgen Kimleucel, FCTX-CL19-1 therapy ( best overall response rate defined as the sum of complete remissions and partial…	2023-05-24	Actual							2025-06-01	Anticipated	2025-06-01	Anticipated
533179	EUCT number: 2023-510173-34-00 LTF-CL-001 TrialTroveID-533179	A long-term follow-up study for patients treated with Galapagos CAR T-cell therapies	III	Open	Oncology	Oncology: Leukemia, Chronic Lymphocytic; Oncology: Lymphoma, Non-Hodgkin's; Oncology: Multiple Myeloma	(N/A); Aggressive; Diffuse large B-cell lymphoma (DLBCL); Extranodal marginal zone B-cell lymphoma (MALT); Indolent; Mantle cell lymphoma (MCL); Second line; Small lymphocytic lymphoma (SLL)	Leukemia, Lymphocytic, Chronic, B-Cell; Lymphoma, B-Cell, Marginal Zone; Lymphoma, Large B-Cell, Diffuse; Lymphoma, Large-Cell, Anaplastic; Lymphoma, Mantle-Cell; Lymphoma, Non-Hodgkin; Multiple Myeloma	C83.00: Small cell B-cell lymphoma, unspecified site C83.01: Small cell B-cell lymphoma, lymph nodes of head, face, and neck C83.02: Small cell B-cell lymphoma, intrathoracic lymph nodes C83.03: Small cell B-cell lymphoma, intra-abdominal lymph nodes C83.04: Small cell B-cell lymphoma, lymph nodes of axilla and upper limb C83.05: Small cell B-cell lymphoma, lymph nodes of inguinal region and lowe…	Trialtrove	Galapagos NV	Sponsor	Industry, all other pharma	Belgium		Mechelen	2800	GLPG-5101	TNFSF9 agonist; T cell stimulant; Immuno-oncology therapy; Immune checkpoint stimulant	CD19 molecule; TNF receptor superfamily member 9	Anticancer, immunological; Immunosuppressant	Biological > Cellular; Biological > Cellular > Cell origin > Autologous; Biological > Cellular > Cell technology type > Chimaeric antigen receptor > CAR-T cell; Biological > Cellular > Cell type > Blood cell > Leukocyte > Lymphocyte > T cell; Biological > Gene therapy; Biological > Nucleic acid > Nucleic acid, vector type > Viral vector > Lentivirus								To evaluate the long-term safety of GLPG CAR T cell products for up to 15 years post CAR T cell product infusion	Adverse Events Mortality Serious Adverse Event	Safety/Toxicity > Adverse Drug Reactions Efficacy > Clinical Failure (Efficacy) Safety/Toxicity > Serious Adverse Events	Primary end points The type and incidence of targeted adverse events (AEs) The type and incidence of serious AEs (SAEs) considered related to the GLPG CAR T-cell therapy The incidence of detectable CAR transgene levels in peripheral blood The pattern of vector integration sites, if at least 1% of T-cells in the blood sample or new malignancies are positive for vector sequences The incidence of de…	Overall survival	Efficacy > Survival	Secondary objective To evaluate the long-term efficacy of GLPG CAR T-cell products for up to 15 years post CAR T-cell product infusion Secondary end points Disease progression status Time to subsequent anticancer therapy Overall survival To evaluate the persistence of GLPG CAR Tcell products for up to 15 years post CAR Tcell product infusion The incidence of detectable CAR transgene in peripheral…	2024-07-26	Actual							2039-07-20	Anticipated
532039	Atalanta-1 Atalanta-1/CP0201-NHL CP0201-NHL EUCT number: 2022-502661-23-00 EudraCT Number: 2021-003272-13 NCT06561425 NL77808.000.21 TrialTroveID-532039	A Phase I/II, Multicenter Study Evaluating the Feasibility, Safety, and Efficacy of Point-of-care Manufactured GLPG5101 (19CP02) in Subjects With Relapsed/Refractory B-cell Non-Hodgkin Lymphoma	II	Open	Oncology	Oncology: Leukemia, Chronic Lymphocytic; Oncology: Lymphoma, Non-Hodgkin's	(N/A); Aggressive; Diffuse large B-cell lymphoma (DLBCL); Extranodal marginal zone B-cell lymphoma (MALT); Follicular lymphoma (FL); Fourth line or greater; Indolent; Mantle cell lymphoma (MCL); Other subtype; Second line; Third line	Leukemia, Lymphocytic, Chronic, B-Cell; Lymphoma; Lymphoma, B-Cell; Lymphoma, B-Cell, Marginal Zone; Lymphoma, Follicular; Lymphoma, Large B-Cell, Diffuse; Lymphoma, Large-Cell, Anaplastic; Lymphoma, Mantle-Cell; Lymphoma, Non-Hodgkin	C82: Follicular lymphoma C82.0: Follicular lymphoma grade I C82.00: Follicular lymphoma grade I, unspecified site C82.01: Follicular lymphoma grade I, lymph nodes of head, face, and neck C82.02: Follicular lymphoma grade I, intrathoracic lymph nodes C82.03: Follicular lymphoma grade I, intra-abdominal lymph nodes C82.04: Follicular lymphoma grade I, lymph nodes of axilla and upper limb C82.05: Fo…	Trialtrove	Galapagos NV	Sponsor	Industry, all other pharma	Belgium		Mechelen	2800	GLPG-5101	TNFSF9 agonist; T cell stimulant; Immuno-oncology therapy; Immune checkpoint stimulant	CD19 molecule; TNF receptor superfamily member 9	Anticancer, immunological; Immunosuppressant	Biological > Cellular; Biological > Cellular > Cell origin > Autologous; Biological > Cellular > Cell technology type > Chimaeric antigen receptor > CAR-T cell; Biological > Cellular > Cell type > Blood cell > Leukocyte > Lymphocyte > T cell; Biological > Gene therapy; Biological > Nucleic acid > Nucleic acid, vector type > Viral vector > Lentivirus	cyclophosphamide fludarabine (IV)	Immunosuppressant; DNA inhibitor DNA synthesis inhibitor; Adenosine deaminase inhibitor; Ribonucleoside diphosphate reductase inhibitor; DNA repair enzyme inhibitor	ribonucleotide reductase catalytic subunit M1; ribonucleotide reductase regulatory subunit M2	Anticancer, alkylating; Immunosuppressant Anticancer, antimetabolite	Small molecule > Synthetic small molecule Small molecule; Small molecule > Synthetic small molecule	albumin; CD4; CD8A; TP53	Diagnostic; Predictive; Predisposing; Prognostic	This study is evaluating whether an experimental treatment called GLPG5101 helps to treat non-Hodgkin lymphoma (NHL) and if it is safe to use. This study will be carried out in 2 phases: The first phase is to see which doses of GLPG5101 work best with the least number of side effects. In the second phase, participants will receive the selected dose(s) based on the results in the first phase. To e…	Adverse Events Dose-limiting toxicities Overall response rate Safety and Tolerability Serious Adverse Event	Safety/Toxicity > Adverse Drug Reactions Safety/Toxicity > Safety/Tolerability Efficacy > Clinical Response/Remission Safety/Toxicity > Safety/Tolerability Safety/Toxicity > Serious Adverse Events	Primary Outcome Measures Phase 1: Number of participants with adverse events (AEs) and serious adverse events (SAEs) [Time Frame: 2 years] Phase 1: Number of participants with Dose-Limiting Toxicities (DLTs) [Time Frame: From first dose up to Day 28] Phase 2: Number of participants with objective response (OR) per the Lugano Classification or International Primary central nervous system lymphoma …	Adverse Events Complete response-duration Complete response Duration of overall response EORTC Quality of Life Questionnaire EQ-5D-5L Event-free survival Minimal Residual Disease Overall response rate - duration Overall response rate Overall survival Progression-free survival Progressive disease rate Quality of Life Response rate Safety and Tolerability	Safety/Toxicity > Adverse Drug Reactions Efficacy > Clinical Response/Remission Efficacy > Clinical Response/Remission Efficacy > Clinical Response/Duration Efficacy > Health-Related Quality Of Life (Patient Reported Outcomes) (Efficacy) HEOR > Health-Related Quality Of Life (Patient Reported Outcomes) (HEOR) Efficacy > Survival Efficacy > Clinical Response/Remission Efficacy > Clinical Response/…	Secondary Outcome Measures Phase 2: Number of participants with AEs and SAEs [Time Frame: 2 years] Number of participants with AEs of special interests [Time Frame: 2 years] Number of participants with OR per the Lugano Classification or IPCG criteria For phase 1 and cohort 6b only [Time Frame: 2 years] Number of participants with OR per International workshop on Chronic Lymphocytic Leukemia (iwC…	2022-03-09	Actual							2029-07-01	Anticipated	2029-07-01	Anticipated
531337	J2N-US-I010 MCC-22557 NCT06553872 TrialTroveID-531337	A Phase 2, Open-Label, Randomized Study of Pirtobrutinib and Brexucabtagene Autoleucel in Patients With Relapsed or Refractory Mantle Cell Lymphoma	II	Open	Oncology	Oncology: Lymphoma, Non-Hodgkin's	(N/A); Aggressive; Mantle cell lymphoma (MCL); Second line	Lymphoma; Lymphoma, Large-Cell, Anaplastic; Lymphoma, Mantle-Cell; Lymphoma, Non-Hodgkin	C83.1: Mantle cell lymphoma C83.10: Mantle cell lymphoma, unspecified site C83.11: Mantle cell lymphoma, lymph nodes of head, face, and neck C83.12: Mantle cell lymphoma, intrathoracic lymph nodes C83.13: Mantle cell lymphoma, intra-abdominal lymph nodes C83.14: Mantle cell lymphoma, lymph nodes of axilla and upper limb C83.15: Mantle cell lymphoma, lymph nodes of inguinal region and lower limb C…	Trialtrove	H. Lee Moffitt Cancer Center and Research Institute (Other Hospital/Academic/Medical Center) Eli Lilly	Sponsor Collaborator Collaborator	Academic Academic Industry, Top 20 Pharma	United States	IN	Indianapolis	IN 46285	pirtobrutinib brexucabtagene autoleucel	Bruton tyrosine kinase inhibitor T cell stimulant; Immuno-oncology therapy	Bruton tyrosine kinase CD19 molecule	Anticancer, other; Haematological; Antiarrhythmic; Immunosuppressant; Multiple sclerosis treatment Anticancer, immunological	Small molecule Biological > Cellular; Biological > Cellular > Cell origin > Autologous; Biological > Cellular > Cell technology type > Chimaeric antigen receptor > CAR-T cell; Biological > Cellular > Cell type > Blood cell > Leukocyte > Lymphocyte > T cell; Biological > Gene therapy; Biological > Nucleic acid > Nucleic acid, vector type > Viral vector > Retrovirus						BTK; CD19	Diagnostic; Predictive; Prognostic	This is a phase 2, open-label, randomized, multicenter clinical trial in patients with relapsed/refractory mantle cell lymphoma (R/R MCL) who meet the criteria for standard-of-care FDA label for CD19 CAR T-cell therapy with brexucabtagene autoleucel (brexu-cel).	Progression-free survival	Efficacy > Survival	Progression-free survival (PFS) - Historical comparison TimeFrame: 12 months The one-sample log-rank test will be used to determine if there's a statistically significant difference in PFS in patients treated on this trial of pirto plus brexucel compared to a historical control. Progression-free survival (PFS) - Comparison between arm A and arm B TimeFrame: 12 months The one-sample log-rank test …	Overall response rate Overall survival	Efficacy > Clinical Response/Remission Efficacy > Survival	Severe ICANS TimeFrame: Up to 60 days post CAR T Number of participants experiencing severe ICANS (grade 3 or higher by ASTCT criteria) in the first 60 days after CAR T infusion. Severe CRS TimeFrame: Up to 60 days post CAR T Number of participants experiencing severe CRS (grade 3 or higher by ASTCT criteria) in the first 60 days after CAR T infusion. Overall Response Rate (ORR) TimeFrame: Up to …	2024-08-23	Actual							2029-08-01	Anticipated	2029-08-01	Anticipated
530546	24-317 NCT06550141 TrialTroveID-530546	A Phase II Trial of Emapalumab for the Prevention of CAR-T Cell Associated Toxicities	II	Open	Oncology	Oncology: Lymphoma, Non-Hodgkin's; Oncology: Supportive Care	(N/A); Aggressive; Diffuse large B-cell lymphoma (DLBCL); Neurotoxicity; Second line; Third line	Lymphoma; Lymphoma, B-Cell; Lymphoma, Large B-Cell, Diffuse; Lymphoma, Large-Cell, Anaplastic; Lymphoma, Non-Hodgkin; Palliative Care	C83.3: Diffuse large B-cell lymphoma C83.30: Diffuse large B-cell lymphoma, unspecified site C83.31: Diffuse large B-cell lymphoma, lymph nodes of head, face, and neck C83.32: Diffuse large B-cell lymphoma, intrathoracic lymph nodes C83.33: Diffuse large B-cell lymphoma, intra-abdominal lymph nodes C83.34: Diffuse large B-cell lymphoma, lymph nodes of axilla and upper limb C83.35: Diffuse large B…	Trialtrove	(Other Hospital/Academic/Medical Center) Sobi {Swedish Orphan Biovitrum {Biovitrum}}	Sponsor Collaborator	Academic Industry, all other pharma	Sweden		Solna	SE-112 76	emapalumab axicabtagene ciloleucel	Immunosuppressant; Interferon gamma antagonist T cell stimulant; Immuno-oncology therapy	interferon gamma CD19 molecule	GI inflammatory/bowel disorders; Haematological; Antipsoriasis; Immunosuppressant; Anti-inflammatory; Multiple sclerosis treatment Anticancer, immunological	Biological > Protein > Antibody > Human monoclonal antibody Biological > Cellular > Cell origin > Autologous; Biological > Cellular > Cell technology type > Chimaeric antigen receptor > CAR-T cell; Biological > Cellular > Cell type > Blood cell > Leukocyte > Lymphocyte > T cell; Biological > Gene therapy; Biological > Nucleic acid > Nucleic acid, vector type > Viral vector > Retrovirus	cyclophosphamide fludarabine	Immunosuppressant; DNA inhibitor DNA synthesis inhibitor; Adenosine deaminase inhibitor; Ribonucleoside diphosphate reductase inhibitor; DNA repair enzyme inhibitor	ribonucleotide reductase catalytic subunit M1; ribonucleotide reductase regulatory subunit M2	Anticancer, alkylating; Immunosuppressant Anticancer, antimetabolite	Small molecule > Synthetic small molecule Small molecule; Small molecule > Synthetic small molecule	SALL1; TNF; TNFRSF4	Diagnostic; Predictive; Predisposing; Prognostic	This research study involves assessing the impact of emapalumab as preventative management of CAR-T related cytokine release syndrome in participants with NHL. The research study involves the following study interventions: * Fludarabine and cyclophosphamide (Lymphodepleting Chemotherapy) * Axicabtagene Ciloleucel * Emapalumab			Incidence of grade 2+ CRS per ASTCT [Time Frame: Day -1 to 24 months post treatment] Assessed using American Society for Transplantation and Cellular Therapy (ASTCT). All participants will be monitored and assessed for grade 2+ cytokine release syndrome (CRS) for 24 months after post treatment.	Complete response Duration of overall response Overall response rate - duration Overall response rate Overall survival Partial response Progression-free survival	Efficacy > Clinical Response/Remission Efficacy > Clinical Response/Duration Efficacy > Clinical Response/Remission Efficacy > Clinical Response/Remission Efficacy > Survival Efficacy > Clinical Response/Remission Efficacy > Survival	Rate and severity of ICANS as per ASTCT [Time Frame: 30 days] Assessed using American Society for Transplantation and Cellular Therapy (ASTCT). The rate and severity of immune cell associated neurotoxicity syndrome (ICANS) within the first 30 days of infusion. Objective response rate (ORR) [Time Frame: Day -1 to 24 months post treatment] The incidence of either a complete response or a partial re…	2024-09-18	Actual							2026-08-01	Anticipated	2027-08-01	Anticipated
529603	EUCT Number: 2023-509132-26-00 INT2104-101 INVISE NCT06539338 TrialTroveID-529603 U1111-1303-9462	A Two-Part Open Label Phase I Multicentre Study Evaluating the Safety of INT2104 Infusions in Female and Male Participants Aged 18 Years of Age and Older with Refractory/Relapsing B-cell Malignancies	I	Open	Oncology	Oncology: Leukemia, Acute Lymphocytic; Oncology: Lymphoma, Non-Hodgkin's	(N/A); Aggressive; B-cell; Diffuse large B-cell lymphoma (DLBCL); Extranodal marginal zone B-cell lymphoma (MALT); Follicular lymphoma (FL); Indolent; Mantle cell lymphoma (MCL); Second line; Small lymphocytic lymphoma (SLL); Third line; Waldenstrom's macroglobulinemia (WM)	Lymphoma; Lymphoma, B-Cell; Lymphoma, B-Cell, Marginal Zone; Lymphoma, Follicular; Lymphoma, Large B-Cell, Diffuse; Lymphoma, Large-Cell, Anaplastic; Lymphoma, Mantle-Cell; Lymphoma, Non-Hodgkin; Precursor Cell Lymphoblastic Leukemia-Lymphoma; Waldenstrom Macroglobulinemia	C82: Follicular lymphoma C82.0: Follicular lymphoma grade I C82.00: Follicular lymphoma grade I, unspecified site C82.01: Follicular lymphoma grade I, lymph nodes of head, face, and neck C82.02: Follicular lymphoma grade I, intrathoracic lymph nodes C82.03: Follicular lymphoma grade I, intra-abdominal lymph nodes C82.04: Follicular lymphoma grade I, lymph nodes of axilla and upper limb C82.05: Fo…	Trialtrove	Interius BioTherapeutics	Sponsor	Industry, all other pharma	United States	PA	Philadelphia	19146	INT-2104	T cell stimulant; Natural killer cell stimulant; Immuno-oncology therapy	Unspecified	Anticancer, immunological	Biological > Cellular > Cell technology type > Chimaeric antigen receptor > CAR-T cell; Biological > Cellular > Cell type > Natural killer cell; Biological > Gene therapy; Biological > Nucleic acid > Nucleic acid, vector type > Viral vector > Lentivirus						MS4A1	Diagnostic; Predictive; Prognostic	The purpose of this first-in-human study is to evaluate the safety of INT2104 when administered to humans in a broad population of participants with refractory/relapsing B-cell malignancies. Preliminary efficacy information may also be obtained. To evaluate the safety of INT2104 intravenous infusion in adults with refractory/relapsing B cell malignancies. Dose escalation portion designed to infor…	Adverse Events Common Terminology Criteria for Adverse Events Dose-limiting toxicities	Safety/Toxicity > Adverse Drug Reactions Safety/Toxicity > Adverse Drug Reactions Safety/Toxicity > Safety/Tolerability	Primary Outcome Measures Number of Participants With Adverse Events as Assessed by CTCAE v5.0 [Time Frame: 28 days] Number of Participants With Adverse Events as Assessed by CTCAE v5.0 Number of Participants With Adverse Events as Assessed by CTCAE v5.0 [Time Frame: 90 days] Number of Participants With Adverse Events as Assessed by CTCAE v5.0 Number of Participants With Adverse Events as Assessed…				2024-08-29	Actual							2028-03-01	Anticipated	2031-03-01	Anticipated
529027	TrialTroveID-529027	IMPACT OF CD19 EXPRESSION BY IMMUNOHISTOCHEMISTRY IN LYMPHOMA PATIENTS TREATED WITH AXICABTAGENE CILOLEUCEL	IV	Completed	Oncology	Oncology: Lymphoma, Non-Hodgkin's	(N/A); Aggressive; Diffuse large B-cell lymphoma (DLBCL); Other subtype; Second line; Third line	Lymphoma, Large B-Cell, Diffuse; Lymphoma, Large-Cell, Anaplastic; Lymphoma, Non-Hodgkin	C83.3: Diffuse large B-cell lymphoma C83.30: Diffuse large B-cell lymphoma, unspecified site C83.31: Diffuse large B-cell lymphoma, lymph nodes of head, face, and neck C83.32: Diffuse large B-cell lymphoma, intrathoracic lymph nodes C83.33: Diffuse large B-cell lymphoma, intra-abdominal lymph nodes C83.34: Diffuse large B-cell lymphoma, lymph nodes of axilla and upper limb C83.35: Diffuse large B…	Trialtrove	(Other Hospital/Academic/Medical Center)	Sponsor	Academic					axicabtagene ciloleucel	T cell stimulant; Immuno-oncology therapy	CD19 molecule	Anticancer, immunological	Biological > Cellular > Cell origin > Autologous; Biological > Cellular > Cell technology type > Chimaeric antigen receptor > CAR-T cell; Biological > Cellular > Cell type > Blood cell > Leukocyte > Lymphocyte > T cell; Biological > Gene therapy; Biological > Nucleic acid > Nucleic acid, vector type > Viral vector > Retrovirus						CD19	Diagnostic; Predictive; Prognostic	To assess the impact of CD19 expression, as determined by IHC, on outcomes (response, toxicity and survival)following Axicabtagene Ciloleucel (axi-cel) infusion for R/R LBCL. CD19 clon LE-CD19 was used to CD19-IHC staining.If multiple biopsies were available, the one nearest to the CAR-T infusion was prioritized. No biopsies were performed after bridge therapy. All samples underwent centralized a…							2019-12-01	Actual	45.04	Actual	2023-09-01	Actual							2024-06-14
528871	CD20/CD30-CN-A1 NCT06532643 TrialTroveID-528871	An Exploratory Clinical Study of Autologous Anti-CD20/CD30 Chimeric Antigen Receptor T Cells (Anti-CD20/CD30 CAR-T Cells) in Subjects With Relapsed/Refractory Lymphoma	I	Open	Oncology	Oncology: Leukemia, Chronic Lymphocytic; Oncology: Lymphoma, Hodgkin's; Oncology: Lymphoma, Non-Hodgkin's	(N/A); Aggressive; Classical; Diffuse large B-cell lymphoma (DLBCL); Fourth line or greater; Indolent; Mantle cell lymphoma (MCL); Nodular lymphocyte-predominant; Other subtype; Second line; Small lymphocytic lymphoma (SLL); Third line	Hodgkin Disease; Leukemia, Lymphocytic, Chronic, B-Cell; Lymphoma; Lymphoma, Large B-Cell, Diffuse; Lymphoma, Large-Cell, Anaplastic; Lymphoma, Mantle-Cell; Lymphoma, Non-Hodgkin	C81: Hodgkin lymphoma C81.0: Nodular lymphocyte predominant Hodgkin lymphoma C81.00: Nodular lymphocyte predominant Hodgkin lymphoma, unspecified site C81.01: Nodular lymphocyte predominant Hodgkin lymphoma, lymph nodes of head, face, and neck C81.02: Nodular lymphocyte predominant Hodgkin lymphoma, intrathoracic lymph nodes C81.03: Nodular lymphocyte predominant Hodgkin lymphoma, intra-abdominal…	Trialtrove	Shanghai First Song Therapeutics Co.	Sponsor	Industry, all other pharma	China		Shanghai		anti-CD20/CD30 chimaeric antigen receptor-T cells, Shanghai First Song Therapeutics	T cell stimulant; Immuno-oncology therapy; Immune checkpoint stimulant	membrane spanning 4-domains A1; TNF receptor superfamily member 8	Anticancer, immunological	Biological > Cellular > Cell origin > Autologous; Biological > Cellular > Cell technology type > Chimaeric antigen receptor > CAR-T cell; Biological > Cellular > Cell type > Blood cell > Leukocyte > Lymphocyte > T cell; Biological > Gene therapy	cyclophosphamide fludarabine (IV)	Immunosuppressant; DNA inhibitor DNA synthesis inhibitor; Adenosine deaminase inhibitor; Ribonucleoside diphosphate reductase inhibitor; DNA repair enzyme inhibitor	ribonucleotide reductase catalytic subunit M1; ribonucleotide reductase regulatory subunit M2	Anticancer, alkylating; Immunosuppressant Anticancer, antimetabolite	Small molecule > Synthetic small molecule Small molecule; Small molecule > Synthetic small molecule	ASPG; CD19; CD274; MS4A1; PDCD1; TNFRSF8; ZC3H12D	Diagnostic; Predictive; Predisposing; Prognostic	This study is an exploratory clinical trial of a single-center, open-label, single-dose treatment of anti-CD20/CD30-CAR-T cells in subjects with relapsed/refractory lymphoma.	Dose-limiting toxicities Safety and Tolerability	Safety/Toxicity > Safety/Tolerability Safety/Toxicity > Safety/Tolerability	Primary Outcome Measures Safety and tolerance [Time Frame: 28 days after infusion of anti-CD20/CD30-CAR-T cells] Incidence of dose-limiting toxicity (DLT) Manufacturing feasibility [Time Frame: 1 year] Percentage of subjects for whom the required dose of anti-CD20/CD30-CAR-T cells can be successfully manufactured.				2023-08-24	Actual							2025-09-01	Anticipated	2026-09-01	Anticipated
528540	INVICTA-1 NCT06528301 TrialTroveID-528540 UB-VV111-01	A Phase I, Multicenter, Open-label Study of UB-VV111 in Combination With Rapamycin in Relapsed/Refractory (R/R) CD19+ B-cell Malignancies	I	Open	Oncology	Oncology: Leukemia, Chronic Lymphocytic; Oncology: Lymphoma, Non-Hodgkin's; Oncology: Unspecified Hematological Cancer	(N/A); Aggressive; Diffuse large B-cell lymphoma (DLBCL); Indolent; Second line; Small lymphocytic lymphoma (SLL); Third line	Hematologic Neoplasms; Leukemia, Lymphocytic, Chronic, B-Cell; Lymphoma; Lymphoma, B-Cell; Lymphoma, Large B-Cell, Diffuse; Lymphoma, Large-Cell, Anaplastic; Lymphoma, Non-Hodgkin	C80.1: Malignant (primary) neoplasm, unspecified C83.00: Small cell B-cell lymphoma, unspecified site C83.01: Small cell B-cell lymphoma, lymph nodes of head, face, and neck C83.02: Small cell B-cell lymphoma, intrathoracic lymph nodes C83.03: Small cell B-cell lymphoma, intra-abdominal lymph nodes C83.04: Small cell B-cell lymphoma, lymph nodes of axilla and upper limb C83.05: Small cell B-cell …	Trialtrove	Umoja BioPharma	Sponsor	Industry, all other pharma	United States	WA	Seattle	98101	UB-VV111	T cell stimulant; Immuno-oncology therapy	CD19 molecule	Anticancer, immunological	Biological > Cellular; Biological > Cellular > Cell origin > Allogeneic; Biological > Cellular > Cell origin > Autologous; Biological > Cellular > Cell technology type > Chimaeric antigen receptor > CAR-T cell; Biological > Cellular > Cell type > Blood cell > Leukocyte > Lymphocyte > T cell; Biological > Gene therapy; Biological > Nucleic acid > Nucleic acid, vector type > Viral vector > Lentivir…	sirolimus	mTOR kinase inhibitor; Methylmalonyl-CoA mutase stimulant	FKBP prolyl isomerase 1A; mechanistic target of rapamycin kinase	Antidiabetic; GI inflammatory/bowel disorders; Antiviral, anti-HIV; Cardiovascular; Dermatological; Immunostimulant, other; Immunosuppressant; Antiepileptic; Neuroprotective; Respiratory; Otological	Small molecule	CD19	Diagnostic; Predictive; Prognostic	This study is a Phase 1 dose-escalation and dose-confirmation study to evaluate the safety and antitumor activity of UB-VV111. The study will enroll patients with relapsed/refractory large B-cell lymphoma (LBCL) and chronic lymphocytic leukemia (CLL). To study UB-VV111 administered IN or IV +/- rapamycin in CAR-naïve and CAR-exposed subjects with R/R LBCL and CLL/SLL. To determine the safety prof…	Adverse Events Safety and Tolerability	Safety/Toxicity > Adverse Drug Reactions Safety/Toxicity > Safety/Tolerability	Primary Outcome Measures Percentage of participants with common adverse events (AEs) [Time Frame: Up to 2 years after UB-VV111 administration] Percentage of participants with commonly reported AEs overall and by severity Primary objectives include determining the safety profile, maximum tolerated/administered dose, and recommended Phase 2 dose of UB-VV111 +/- rapamycin.	Complete response Overall response rate Partial response	Efficacy > Clinical Response/Remission Efficacy > Clinical Response/Remission Efficacy > Clinical Response/Remission	Secondary Outcome Measures Overall response rate (ORR) [Time Frame: Up to 2 years after UB-VV111 administration] Percentage of participants with a best overall response (BOR) of complete response (CR) or partial response (PR) Secondary/exploratory objectives include measuring preliminary antitumor activity (magnitude and durability), as well as translational correlates of safety/efficacy.	2025-03-10	Actual							2029-03-01	Anticipated	2029-03-01	Anticipated
527464	NCT06514794 T-RRex TrialTroveID-527464 WUC007-03	A Phase 2 Study of WU-CART-007, an Anti-CD7 Allogeneic CAR-T Cell Therapy in Patients With Relapsed/Refractory Cell Acute Lymphoblastic Leukemia/Lymphoblastic Lymphoma (T-RRex)	II	Open	Oncology	Oncology: Leukemia, Acute Lymphocytic; Oncology: Leukemia, Acute Myelogenous; Oncology: Leukemia, Chronic Lymphocytic; Oncology: Lymphoma, Non-Hodgkin's; Oncology: Multiple Myeloma	(N/A); Aggressive; Indolent; Pediatric or Adolescent; Remission; Second line; T-cell	Leukemia; Leukemia, Lymphocytic, Chronic, B-Cell; Leukemia, Lymphoid; Leukemia, Myeloid, Acute; Lymphoma; Lymphoma, Large-Cell, Anaplastic; Lymphoma, Non-Hodgkin; Multiple Myeloma; Precursor Cell Lymphoblastic Leukemia-Lymphoma; Precursor T-Cell Lymphoblastic Leukemia-Lymphoma	C83.9: Non-follicular (diffuse) lymphoma, unspecified C83.90: Non-follicular (diffuse) lymphoma, unspecified, unspecified site C83.91: Non-follicular (diffuse) lymphoma, unspecified, lymph nodes of head, face, and neck C83.92: Non-follicular (diffuse) lymphoma, unspecified, intrathoracic lymph nodes C83.93: Non-follicular (diffuse) lymphoma, unspecified, intra-abdominal lymph nodes C83.94: Non-fo…	Trialtrove	Wugen	Sponsor	Industry, all other pharma	United States	MO	St. Louis	63110	soficabtagene geleucel	T cell stimulant; Immuno-oncology therapy	CD7 molecule	Anticancer, immunological	Biological > Cellular; Biological > Cellular > Cell origin > Allogeneic; Biological > Cellular > Cell technology type > Chimaeric antigen receptor > CAR-T cell; Biological > Cellular > Cell type > Blood cell > Leukocyte > Lymphocyte > T cell; Biological > Gene therapy; Biological > Nucleic acid > Nucleic acid, vector type > Viral vector	CART123 cells; cyclophosphamide; fludarabine				Small molecule > Synthetic small molecule	CXCL10; CXCL9; TTC4	Diagnostic; Predictive; Prognostic	The main purpose of this study is to evaluate the Composite Complete Remission Rate (CRc) of WU-CART-007 in Relapsed/Refractory (R/R) T-Cell Acute Lymphoblastic Leukemia (T-ALL)/Lymphoblastic Lymphoma (LBL) patients and to evaluate the efficacy of WU-CART-007 to induce complete Minimum Residual Disease (MRD) negative response To evaluate WU-CART-007 in Pediatric and Adult Patients The study will …	Complete response Composite complete response Cytogenetic response Minimal Residual Disease Overall response rate Response rate	Efficacy > Clinical Response/Remission Efficacy > Clinical Response/Remission Efficacy > Major Molecular Response Efficacy > Clinical Response/Remission Efficacy > Clinical Response/Remission Efficacy > Clinical Response/Remission	Primary outcomes: R/R Cohort - Composite Complete Response Rate [Time Frame: 24 months] CRc is defined as proportion of patients that achieve a complete remission (CR) + CR with incomplete hematologic recovery (CRi) MRD Pos Cohort - Response Rate [Time Frame: 24 months] Defined as the efficacy of WU-CART-007 to induce complete MRD negative response The primary endpoint is CRc during the 3 months …	Disease-free survival Minimal Residual Disease Overall response rate - duration Overall response rate Safety and Tolerability	Efficacy > Survival Efficacy > Clinical Response/Remission Efficacy > Clinical Response/Remission Efficacy > Clinical Response/Remission Safety/Toxicity > Safety/Tolerability		2025-01-31	Actual							2026-12-30	Anticipated	2028-12-30	Anticipated
526480	NCT06503211 TrialTroveID-526480 UCART-19-002	Phase I Clinical Study on the Safety, Tolerability, and Efficacy of UTAA09 Injection in the Treatment of Recurrent or Refractory B-cell Non Hodgkin's Lymphoma	I	Open	Oncology	Oncology: Lymphoma, Non-Hodgkin's	(N/A); Aggressive; Diffuse large B-cell lymphoma (DLBCL); Follicular lymphoma (FL); Indolent; Mantle cell lymphoma (MCL); Second line	Lymphoma; Lymphoma, B-Cell; Lymphoma, Follicular; Lymphoma, Large B-Cell, Diffuse; Lymphoma, Large-Cell, Anaplastic; Lymphoma, Mantle-Cell; Lymphoma, Non-Hodgkin	C82: Follicular lymphoma C82.0: Follicular lymphoma grade I C82.00: Follicular lymphoma grade I, unspecified site C82.01: Follicular lymphoma grade I, lymph nodes of head, face, and neck C82.02: Follicular lymphoma grade I, intrathoracic lymph nodes C82.03: Follicular lymphoma grade I, intra-abdominal lymph nodes C82.04: Follicular lymphoma grade I, lymph nodes of axilla and upper limb C82.05: Fo…	Trialtrove	(Other Hospital/Academic/Medical Center)	Sponsor	Academic					UTAA-09	T cell stimulant; Immuno-oncology therapy	CD19 molecule	Anticancer, immunological	Biological > Cellular; Biological > Cellular > Cell origin > Allogeneic; Biological > Cellular > Cell technology type > Chimaeric antigen receptor > CAR-T cell; Biological > Cellular > Cell type > Blood cell > Leukocyte > Lymphocyte > T cell > Gamma-delta T cell; Biological > Gene therapy; Biological > Nucleic acid > Nucleic acid, vector type > Viral vector > Lentivirus						CD19; MS4A1	Diagnostic; Predictive; Prognostic	The main research objective is to evaluate the safety, tolerability, and pharmacokinetic characteristics of UTAA09 cell preparation in the treatment of relapsed/refractory B-cell non Hodgkin's lymphoma patients. The secondary research objective is to explore the clinical efficacy of UTAA09 injection after administration and to explore the content of CD19 positive B cells in peripheral blood after…	Adverse Events Dose-limiting toxicities Treatment Emergent Adverse Events	Safety/Toxicity > Adverse Drug Reactions Safety/Toxicity > Safety/Tolerability Safety/Toxicity > Adverse Drug Reactions	Primary Outcome Measures The incidence of dose limiting toxicity (DLT ) [Time Frame: 28 days after infusion] The incidence, severity, and types of dose limiting toxicity The incidence of TEAEs [Time Frame: 28 days after infusion] The incidence, severity, and types of adverse events that occur during treatment	Overall response rate Overall survival Progression-free survival	Efficacy > Clinical Response/Remission Efficacy > Survival Efficacy > Survival	Secondary Outcome Measures ORR [Time Frame: 24 months after infusion] Evaluate the overall response rate based on the efficacy criteria of Lugano 2014 PFS [Time Frame: 24 months after infusion] Evaluate the progression free survival based on the efficacy criteria of Lugano 2014 OS [Time Frame: 24 months after infusion] Evaluate the overall survival based on the efficacy criteria of Lugano 2014	2024-07-31	Anticipated							2025-07-31	Anticipated	2025-12-31	Anticipated
525682	ChiCTR2400086809 TrialTroveID-525682	A Single-arm, Multicenter, Open Clinical Study to Evaluate the Efficacy and Safety of Axicabtagene Ciloleucel Injection as Second -Line Treatment for Adult Patients with Relapsed/Refractory Large B-cell Lymphoma (r/r LBCL)	I	Planned	Oncology	Oncology: Lymphoma, Non-Hodgkin's	(N/A); Aggressive; Diffuse large B-cell lymphoma (DLBCL); Second line	Lymphoma, Large B-Cell, Diffuse; Lymphoma, Large-Cell, Anaplastic; Lymphoma, Non-Hodgkin	C83.3: Diffuse large B-cell lymphoma C83.30: Diffuse large B-cell lymphoma, unspecified site C83.31: Diffuse large B-cell lymphoma, lymph nodes of head, face, and neck C83.32: Diffuse large B-cell lymphoma, intrathoracic lymph nodes C83.33: Diffuse large B-cell lymphoma, intra-abdominal lymph nodes C83.34: Diffuse large B-cell lymphoma, lymph nodes of axilla and upper limb C83.35: Diffuse large B…	Trialtrove	(Other Hospital/Academic/Medical Center) Shanghai Fosun Pharmaceutical/Shanghai Fosun Kairos Biotechnology {Fosun Kite Biotechnology (Shanghai Fosun Pharma and Kite Pharma joint venture)}	Sponsor Sponsor	Academic Industry, all other pharma	China		Shanghai	200233	axicabtagene ciloleucel	T cell stimulant; Immuno-oncology therapy	CD19 molecule	Anticancer, immunological	Biological > Cellular > Cell origin > Autologous; Biological > Cellular > Cell technology type > Chimaeric antigen receptor > CAR-T cell; Biological > Cellular > Cell type > Blood cell > Leukocyte > Lymphocyte > T cell; Biological > Gene therapy; Biological > Nucleic acid > Nucleic acid, vector type > Viral vector > Retrovirus						BCL2; BCL6; MS4A1; MYC	Diagnostic; Predictive; Predisposing; Prognostic	To evaluate the efficacy and safety of Axicabtagene Ciloleucel injection as second -line treatment for adult patients with relapsed/refractory large B-cell lymphoma.	Overall response rate	Efficacy > Clinical Response/Remission	Primary indicator Best objective response rate	Adverse Events Event-free survival Overall response rate - duration Overall survival Progression-free survival Serious Adverse Event	Safety/Toxicity > Adverse Drug Reactions Efficacy > Survival Efficacy > Clinical Response/Remission Efficacy > Survival Efficacy > Survival Safety/Toxicity > Serious Adverse Events	Secondary indicator Complete response rate Partial response rate Duration of remission Progression-free survival Event-free survival Overall survival Incidence of adverse events (AE) Incidence of Serious adverse events (SAE) abnormal laboratory test values	2023-12-01	Anticipated	31.99	Anticipated	2026-07-31	Anticipated	29.06	Anticipated	2028-12-31	Anticipated
525626	LB2203-0001 NCT06494371 TrialTroveID-525626	An Open-label Clinical Study to Evaluate the Safety, Tolerability, and Efficacy of CD30-Targeted LCAR-HL30 Cells in Patients With Relapsed/Refractory Hodgkin's Lymphoma and Anaplastic Large Cell Lymphoma	I	Open	Oncology	Oncology: Lymphoma, Hodgkin's; Oncology: Lymphoma, Non-Hodgkin's	(N/A); Aggressive; Classical; Indolent; Nodular lymphocyte-predominant; Second line	Hodgkin Disease; Lymphoma; Lymphoma, Large-Cell, Anaplastic; Lymphoma, Non-Hodgkin	C81: Hodgkin lymphoma C81.0: Nodular lymphocyte predominant Hodgkin lymphoma C81.00: Nodular lymphocyte predominant Hodgkin lymphoma, unspecified site C81.01: Nodular lymphocyte predominant Hodgkin lymphoma, lymph nodes of head, face, and neck C81.02: Nodular lymphocyte predominant Hodgkin lymphoma, intrathoracic lymph nodes C81.03: Nodular lymphocyte predominant Hodgkin lymphoma, intra-abdominal…	Trialtrove	(Other Hospital/Academic/Medical Center) Nanjing Legend Biotechnology Co.	Sponsor Collaborator	Academic Industry, all other pharma	China		Nanjing		LCAR-HL30	T cell stimulant; Immuno-oncology therapy; Immune checkpoint stimulant	TNF receptor superfamily member 8	Anticancer, immunological	Biological > Cellular > Cell technology type > Chimaeric antigen receptor > CAR-T cell; Biological > Cellular > Cell type > Blood cell > Leukocyte > Lymphocyte > T cell; Biological > Gene therapy						TNFRSF8	Diagnostic; Predictive; Prognostic	This is a prospective, single-arm, open-label, exploratory clinical study of LCAR-HL30 in adult subjects with relapsed/refractory Hodgkin's Lymphoma and Anaplastic Large Cell Lymphoma.	Adverse Events Treatment Emergent Adverse Events	Safety/Toxicity > Adverse Drug Reactions Safety/Toxicity > Adverse Drug Reactions	Primary Outcome Measures Incidence, severity, and type of treatment-emergent adverse events (TEAEs) [Time Frame: Minimum 2 years after LCAR-HL30 infusion (Day 1), maximum 4 years after LCAR-HL30 infusion (Day 1)] An adverse event refers to any untoward medical occurrence in a clinical investigation subject administered a pharmaceutical product (investigational or non-investigational), which does …	Complete response Overall response rate - duration Overall response rate Overall survival Partial response Progression-free survival Time to response	Efficacy > Clinical Response/Remission Efficacy > Clinical Response/Remission Efficacy > Clinical Response/Remission Efficacy > Survival Efficacy > Clinical Response/Remission Efficacy > Survival Efficacy > Disease Progression	Secondary Outcome Measures Objective Response Rate (ORR) after administration [Time Frame: Minimum 2 years after LCAR-HL30 infusion (Day 1), maximum 4 years after LCAR-HL30 infusion (Day 1)] ORR is defined as the proportion of subjects who achieve complete response (CR) or partial response (PR) after treatment via LCAR-HL30 cell infusion, and the objective tumor response rate will be calculated f…	2024-07-01	Anticipated							2026-05-31	Anticipated	2028-08-31	Anticipated
524684	ENABLE-2 NCT06486051 TrialTroveID-524684 U1111-1305-7917 WZTL002-2	A Phase II Trial to Evaluate the Efficacy and Safety of WZTL-002 in Patients With Relapsed or Refractory Large B-cell Lymphoma (ENABLE-2)	II	Open	Oncology	Oncology: Leukemia, Acute Lymphocytic; Oncology: Lymphoma, Non-Hodgkin's	(N/A); Aggressive; B-cell; Diffuse large B-cell lymphoma (DLBCL); Extranodal marginal zone B-cell lymphoma (MALT); Follicular lymphoma (FL); Indolent; Line of therapy N/A; Other subtype; Second line; Third line	Lymphoma; Lymphoma, B-Cell; Lymphoma, B-Cell, Marginal Zone; Lymphoma, Follicular; Lymphoma, Large B-Cell, Diffuse; Lymphoma, Large-Cell, Anaplastic; Lymphoma, Non-Hodgkin; Precursor Cell Lymphoblastic Leukemia-Lymphoma	C82: Follicular lymphoma C82.0: Follicular lymphoma grade I C82.00: Follicular lymphoma grade I, unspecified site C82.01: Follicular lymphoma grade I, lymph nodes of head, face, and neck C82.02: Follicular lymphoma grade I, intrathoracic lymph nodes C82.03: Follicular lymphoma grade I, intra-abdominal lymph nodes C82.04: Follicular lymphoma grade I, lymph nodes of axilla and upper limb C82.05: Fo…	Trialtrove	(Other Cooperative Group) BioOra Wellington Zhaotai Therapies (Malaghan Institute of Medical Research and the Hunan Zhaotai Medical Group joint venture)	Sponsor Collaborator Collaborator	Cooperative Group Miscellaneous Industry, all other pharma	New Zealand New Zealand		Wellington Kelburn	6011 6012	WZTL-002	T cell stimulant; Immuno-oncology therapy	CD19 molecule	Anticancer, immunological	Biological > Cellular > Cell origin > Autologous; Biological > Cellular > Cell technology type > Chimaeric antigen receptor > CAR-T cell; Biological > Cellular > Cell type > Blood cell > Leukocyte > Lymphocyte > T cell; Biological > Gene therapy; Biological > Nucleic acid > Nucleic acid, vector type > Viral vector > Lentivirus	cyclophosphamide fludarabine (IV)	Immunosuppressant; DNA inhibitor DNA synthesis inhibitor; Adenosine deaminase inhibitor; Ribonucleoside diphosphate reductase inhibitor; DNA repair enzyme inhibitor	ribonucleotide reductase catalytic subunit M1; ribonucleotide reductase regulatory subunit M2	Anticancer, alkylating; Immunosuppressant Anticancer, antimetabolite	Small molecule > Synthetic small molecule Small molecule; Small molecule > Synthetic small molecule	ALK; BCL2; IRF4; MS4A1; MYC	Companion Diagnosis; Diagnostic; Predictive; Predisposing; Prognostic	The goal of this clinical trial is to learn if a new type of chimeric antigen receptor (CAR) T-cell therapy called WZTL-002 is effective and safe for the treatment large B-cell lymphomas (LBCL) that have not responded to or have come back after standard chemotherapy. The main questions this trial aims to answer are: * What is the likelihood of complete response of the lymphoma after WZTL-002 trea…	Complete response	Efficacy > Clinical Response/Remission	Complete response (CR) rate per Investigator assessment [Time Frame: 3 months after WZTL-002 administration] Investigator-assessed CR rate according to Lugano Response Criteria Immune effector cell-associated neurotoxicity syndrome (ICANS) rate [Time Frame: 3 months after WZTL-002 administration] Proportion of participants with ICANS (any grade) as assessed by American Society for Transplantation…	Adverse Events Common Terminology Criteria for Adverse Events Complete response Duration of overall response EORTC Quality of Life Questionnaire EQ-5D-5L Event-free survival Global health status Overall response rate - duration Overall response rate Overall survival Partial response Progression-free survival Quality of Life Safety and Tolerability Visual Analog Scale	Safety/Toxicity > Adverse Drug Reactions Safety/Toxicity > Adverse Drug Reactions Efficacy > Clinical Response/Remission Efficacy > Clinical Response/Duration Efficacy > Health-Related Quality Of Life (Patient Reported Outcomes) (Efficacy) HEOR > Health-Related Quality Of Life (Patient Reported Outcomes) (HEOR) Efficacy > Survival HEOR > Health-Related Quality Of Life Efficacy > Clinical Response…	Complete response (CR) rate per central assessment [Time Frame: 3 months after WZTL-002 administration] Complete response (CR) rate per central assessment according to Lugano Response criteria Objective response rate (ORR) per investigator and per central assessment [Time Frame: At 3 and at 6 months after WZTL-002 administration] Objective response rate comprising CR rate plus partial response (P…	2024-07-12	Actual							2026-06-30	Anticipated	2028-06-30	Anticipated
524072	2022-502405-15-01 CARMAN NCT06482684 TrialTroveID-524072	Early Treatment Intensification in Patients With High Risk Mantle Cell Lymphoma Using CAR-T-cell Treatment After an Abbreviated Induction Therapy With Rituximab and Ibrutinib and 6 Months Ibrutinib Maintenance (Arm A) as Compared to Standard of Care Induction and Maintenance (Arm B)	II	Open	Oncology	Oncology: Lymphoma, Non-Hodgkin's	Aggressive; First line; Mantle cell lymphoma (MCL); Stage II; Stage III; Stage IV	Lymphoma; Lymphoma, Large-Cell, Anaplastic; Lymphoma, Mantle-Cell; Lymphoma, Non-Hodgkin	C83.1: Mantle cell lymphoma C83.10: Mantle cell lymphoma, unspecified site C83.11: Mantle cell lymphoma, lymph nodes of head, face, and neck C83.12: Mantle cell lymphoma, intrathoracic lymph nodes C83.13: Mantle cell lymphoma, intra-abdominal lymph nodes C83.14: Mantle cell lymphoma, lymph nodes of axilla and upper limb C83.15: Mantle cell lymphoma, lymph nodes of inguinal region and lower limb C…	Trialtrove	Ludwig Maximilians University of Munich (Other Hospital/Academic/Medical Center)	Sponsor Collaborator	Academic Academic					ibrutinib brexucabtagene autoleucel	Bruton tyrosine kinase inhibitor T cell stimulant; Immuno-oncology therapy	Bruton tyrosine kinase CD19 molecule	Anticancer, other; Immunosuppressant; Antiarthritic, immunological; Antiallergic, non-asthma; Respiratory Anticancer, immunological	Small molecule > Synthetic small molecule Biological > Cellular; Biological > Cellular > Cell origin > Autologous; Biological > Cellular > Cell technology type > Chimaeric antigen receptor > CAR-T cell; Biological > Cellular > Cell type > Blood cell > Leukocyte > Lymphocyte > T cell; Biological > Gene therapy; Biological > Nucleic acid > Nucleic acid, vector type > Viral vector > Retrovirus	cisplatin cyclophosphamide cytarabine doxorubicin prednisone vincristine bendamustine rituximab dexamethasone, Oculis autologous stem cell	DNA inhibitor; DNA synthesis inhibitor Immunosuppressant; DNA inhibitor DNA synthesis inhibitor DNA synthesis inhibitor; DNA topoisomerase II inhibitor; RNA synthesis inhibitor Immunosuppressant; Corticosteroid agonist Microtubule inhibitor; Vinca alkaloid DNA inhibitor; Apoptosis stimulant CD20 antagonist Glucocorticoid receptor modulator Not applicable	Not applicable tumor protein p53 membrane spanning 4-domains A1 nuclear receptor subfamily 3 group C member 1	Anticancer, alkylating Anticancer, alkylating; Immunosuppressant Anticancer, antimetabolite Anticancer, antibiotic Immunosuppressant; Anti-inflammatory Anticancer, other Anticancer, alkylating; Immunosuppressant Dermatological Symptomatic antidiabetic; Anti-inflammatory; Analgesic, other; Ophthalmological, other Miscellaneous	Small molecule > Synthetic small molecule Small molecule > Synthetic small molecule Small molecule > Synthetic small molecule Small molecule > Synthetic small molecule Small molecule > Synthetic small molecule Small molecule > Synthetic small molecule Small molecule; Small molecule > Synthetic small molecule Biological > Protein > Antibody > Chimaeric monoclonal antibody; Biological > Protein > A…	CCND1; TP53	Diagnostic; Predictive; Predisposing; Prognostic	First-line CAR-T-cell consolidation after an abbreviated induction with 2 cycles of Rituximab and Ibrutinib prior to CAR-T-cell treatment and followed by 6 months of maintenance with Ibrutinib in patients with high risk MCL. To evaluate early treatment intensification in patients with high risk mantle cell lymphoma using CAR-T-cell treatment after an abbreviated induction therapy with rituximab a…	Progression-free survival Stable Disease	Efficacy > Survival Efficacy > Clinical Response/Remission	Failure Free Survival [Time Frame: From Randomization to any to any discontinuation of the per protocol treatment due to stable or progressive disease] Time from randomization to any discontinuation of the per protocol treatment due to stable or progressive disease during induction, stable disease at the end of induction, progressive disease at any time after end of induction treatment and death …	Complete response Overall response rate - time Overall survival Progression-free survival	Efficacy > Clinical Response/Remission Efficacy > Clinical Response/Remission Efficacy > Survival Efficacy > Survival	Progression-free survival (PFS) [Time Frame: from the date of response (CR or PR within 6 months from randomization) to progression or death from any cause] Complete remission (CR) rate [Time Frame: 6 months from randomization until end of trial] Time to first response [Time Frame: date of randomization to the date of first response (CR or PR)] Overall survival [Time Frame: day 1 after randomizat…	2024-02-15	Actual							2031-06-15	Anticipated	2031-12-31	Anticipated
523793	CTR20242555 JWCAR029-117 JWCAR029117 NCT06479356 TrialTroveID-523793	An Open-Label, Single-Arm Study of Relma-cel, CD19-targeted Chimeric Antigen Receptor (CAR)T Cells for Relapsed or Refractory (R/R) LBCL	II	Open	Oncology	Oncology: Lymphoma, Non-Hodgkin's	(N/A); Aggressive; Diffuse large B-cell lymphoma (DLBCL); Indolent; Second line	Lymphoma; Lymphoma, B-Cell; Lymphoma, Large B-Cell, Diffuse; Lymphoma, Large-Cell, Anaplastic; Lymphoma, Non-Hodgkin	C83.3: Diffuse large B-cell lymphoma C83.30: Diffuse large B-cell lymphoma, unspecified site C83.31: Diffuse large B-cell lymphoma, lymph nodes of head, face, and neck C83.32: Diffuse large B-cell lymphoma, intrathoracic lymph nodes C83.33: Diffuse large B-cell lymphoma, intra-abdominal lymph nodes C83.34: Diffuse large B-cell lymphoma, lymph nodes of axilla and upper limb C83.35: Diffuse large B…	Trialtrove	JW Therapeutics/Shanghai Mingju Biotechnology Co.	Sponsor	Industry, all other pharma	China		Shanghai	201210	relmacabtagene autoleucel	T cell stimulant; CD19 antagonist; Immuno-oncology therapy	CD19 molecule	Anticancer, immunological; Dermatological; Immunosuppressant	Biological > Cellular; Biological > Cellular > Cell origin > Autologous; Biological > Cellular > Cell technology type > Chimaeric antigen receptor > CAR-T cell; Biological > Cellular > Cell type > Blood cell > Leukocyte > Lymphocyte > T cell; Biological > Gene therapy; Biological > Nucleic acid > Nucleic acid, vector type > Viral vector > Lentivirus						ARHGDIB; CCR7; CD19; CD4; CD8A; CXCR3; CXCR5; ELAC1; IL7R; MS4A1	Diagnostic; Predictive; Predisposing; Prognostic	This is an open-label, single-arm study to treat the adult R/R Large B-cell Lymphoma subjects with Relmacabtagene autoleucel (relma-cel) in China.	Overall response rate Response rate	Efficacy > Clinical Response/Remission Efficacy > Clinical Response/Remission	Objective response rate (ORR) in LBCL subjects [Time Frame: 3 months] Objective response rate (ORR) in 3 month evaluated by investigator of LBCL subjects Primary endpoint and evaluation time Serial number index Evaluation time End point selection 1 The researchers evaluated the ORR at 3 months according to the Lugano criteria. ORR is defined as the proportion of subjects whose tumors shrink by a …	Adverse Events Area under the curve score Cmax Duration of overall response Overall response rate - duration Overall response rate Overall survival Progression-free survival Progressive disease rate Response rate Safety and Tolerability Tmax	Safety/Toxicity > Adverse Drug Reactions Pharmacokinetics/Pharmacodynamics > PK/PD Pharmacokinetics/Pharmacodynamics > PK/PD Efficacy > Clinical Response/Duration Efficacy > Clinical Response/Remission Efficacy > Clinical Response/Remission Efficacy > Survival Efficacy > Survival Efficacy > Clinical Response/Progression Efficacy > Clinical Response/Remission Safety/Toxicity > Safety/Tolerability …	Objective response rate (ORR) [Time Frame: 3 months] Objective response rate (ORR) in 3 month evaluated by IRC of LBCL subjects Best objective response rate ( Best ORR) in LBCL subjects [Time Frame: up to 1 year after Relma-cel infusion] Best objective response rate (ORR) evaluated by the investigator and IRC of LBCL subjects Complete response rate (CRR) in LBCL subjects [Time Frame: up to 1 year…	2024-08-15	Actual							2025-04-30	Anticipated	2026-12-31	Anticipated
520323	KQ-2002-XC001 NCT06445803 TrialTroveID-520323	A Preliminary Study to Evaluate the Safety, Tolerability, Preliminary Efficacy and Pharmacokinetic Profile of KQ-2002 (CD19/CD22 CAR-T) in Adults With Recurrent or Refractory Acute Lymphoblastic Leukemia or Non-Hodgkin's Lymphoma	I	Open	Oncology	Oncology: Leukemia, Acute Lymphocytic; Oncology: Lymphoma, Non-Hodgkin's	(N/A); Aggressive; B-cell; Extranodal marginal zone B-cell lymphoma (MALT); Follicular lymphoma (FL); Indolent; Mantle cell lymphoma (MCL); Second line; Small lymphocytic lymphoma (SLL); Waldenstrom's macroglobulinemia (WM)	Leukemia; Leukemia, Lymphoid; Lymphoma; Lymphoma, B-Cell; Lymphoma, B-Cell, Marginal Zone; Lymphoma, Follicular; Lymphoma, Large-Cell, Anaplastic; Lymphoma, Mantle-Cell; Lymphoma, Non-Hodgkin; Precursor Cell Lymphoblastic Leukemia-Lymphoma; Waldenstrom Macroglobulinemia	C82: Follicular lymphoma C82.0: Follicular lymphoma grade I C82.00: Follicular lymphoma grade I, unspecified site C82.01: Follicular lymphoma grade I, lymph nodes of head, face, and neck C82.02: Follicular lymphoma grade I, intrathoracic lymph nodes C82.03: Follicular lymphoma grade I, intra-abdominal lymph nodes C82.04: Follicular lymphoma grade I, lymph nodes of axilla and upper limb C82.05: Fo…	Trialtrove	Fudan University - Shanghai, China Novatim Immune Therapeutics (Zhejiang) Co.	Sponsor Collaborator	Academic Industry, all other pharma	China		Shanghai		KQ-2002	T cell stimulant; Immuno-oncology therapy	CD19 molecule; CD22 molecule	Anticancer, immunological	Biological > Cellular > Cell technology type > Chimaeric antigen receptor > CAR-T cell; Biological > Cellular > Cell type > Blood cell > Leukocyte > Lymphocyte > T cell; Biological > Gene therapy	cyclophosphamide fludarabine	Immunosuppressant; DNA inhibitor DNA synthesis inhibitor; Adenosine deaminase inhibitor; Ribonucleoside diphosphate reductase inhibitor; DNA repair enzyme inhibitor	ribonucleotide reductase catalytic subunit M1; ribonucleotide reductase regulatory subunit M2	Anticancer, alkylating; Immunosuppressant Anticancer, antimetabolite	Small molecule > Synthetic small molecule Small molecule; Small molecule > Synthetic small molecule	MS4A1	Diagnostic; Predictive; Prognostic	This study examines the safety, tolerability and preliminary efficacy of anti-CD19 /CD22 CAR T cells (KQ-2002)manufactured on-site in adults with relapsed or refractory CD19+ B cell acute lymphoblastic leukemia or CD19+ B cell non Hodgkin lymphoma.	Adverse Events Common Terminology Criteria for Adverse Events Dose-limiting toxicities	Safety/Toxicity > Adverse Drug Reactions Safety/Toxicity > Adverse Drug Reactions Safety/Toxicity > Safety/Tolerability	Primary Outcome Measures : Incidence of Dose-limiting toxicity [Time Frame: Up to 28 days] Will be recorded and graded according to the Common Terminology Criteria for Adverse Events (CTCAE) version 5.0 Incidence and severity of adverse events [Time Frame: Up to 15 years] Will be recorded and graded according to the Common Terminology Criteria for Adverse Events (CTCAE) version 5.0	Complete response Minimal Residual Disease Overall response rate Overall survival Progression-free survival Response rate	Efficacy > Clinical Response/Remission Efficacy > Clinical Response/Remission Efficacy > Clinical Response/Remission Efficacy > Survival Efficacy > Survival Efficacy > Clinical Response/Remission	Secondary Outcome Measures : Overall response rate [Time Frame: up to 15 years] Proportion of patients achieving a response Progression free survival [Time Frame: up to 15 years] Preparative regimen until the documentation of disease progression or death due to any cause, whichever occurs first. Overall survival [Time Frame: up to 15 years] Overall survival (OS) will be determined as the time fro…	2024-05-31	Actual							2026-10-31	Anticipated	2026-12-31	Anticipated
517481	BAH246 ESBI202496 NCT06420076 TrialTroveID-517481	This is an Open, Single-arm, Clinical Study to Evaluate the Efficacy and Safety of Anti-CD7/CD5 CAR-T Cells in the Treatment of Relapsed or Refractory T-cell Acute Lymphoblastic Leukemia (T-ALL), ETP-ALL, and Lymphoblastic Lymphoma (TLBL).	I/II	Open	Oncology	Oncology: Leukemia, Acute Lymphocytic; Oncology: Lymphoma, Non-Hodgkin's	(N/A); Aggressive; Lymphoblastic lymphoma (LBL); Second line; T-cell	Leukemia; Leukemia, Lymphoid; Leukemia, T-Cell; Lymphoma; Lymphoma, Large-Cell, Anaplastic; Lymphoma, Non-Hodgkin; Lymphoma, T-Cell; Lymphoma, T-Cell, Peripheral; Precursor Cell Lymphoblastic Leukemia-Lymphoma	C83.5: Lymphoblastic (diffuse) lymphoma C83.50: Lymphoblastic (diffuse) lymphoma, unspecified site C83.51: Lymphoblastic (diffuse) lymphoma, lymph nodes of head, face, and neck C83.52: Lymphoblastic (diffuse) lymphoma, intrathoracic lymph nodes C83.53: Lymphoblastic (diffuse) lymphoma, intra-abdominal lymph nodes C83.54: Lymphoblastic (diffuse) lymphoma, lymph nodes of axilla and upper limb C83.5…	Trialtrove	Essen Biotech	Sponsor	Industry, all other pharma	United States		Newark	DE 19702	EB-BH-2026	T cell stimulant; Immuno-oncology therapy	CD5 molecule; CD7 molecule	Anticancer, immunological	Biological > Cellular; Biological > Cellular > Cell origin > Autologous; Biological > Cellular > Cell technology type > Chimaeric antigen receptor > CAR-T cell; Biological > Cellular > Cell type > Blood cell > Leukocyte > Lymphocyte > T cell; Biological > Gene therapy	cyclophosphamide fludarabine (IV)	Immunosuppressant; DNA inhibitor DNA synthesis inhibitor; Adenosine deaminase inhibitor; Ribonucleoside diphosphate reductase inhibitor; DNA repair enzyme inhibitor	ribonucleotide reductase catalytic subunit M1; ribonucleotide reductase regulatory subunit M2	Anticancer, alkylating; Immunosuppressant Anticancer, antimetabolite	Small molecule > Synthetic small molecule Small molecule; Small molecule > Synthetic small molecule	CD19; CD22; CD5; CD7; IL3RA; TNFRSF17; TNFRSF8	Diagnostic; Predictive; Predisposing; Prognostic	Chimeric antigen receptor (CAR)-modified T cells targeted against CD19 have demonstrated unprecedented successes in treating patients with hematopoietic and lymphoid malignancies. Besides CD19, many other molecules such as CD22, CD30,BCMA,CD123, etc. may be the potential to develop the corresponding CAR-T cells to treat patients whose tumors express those markers. In this study, investigators wil…	Adverse Events	Safety/Toxicity > Adverse Drug Reactions	Primary Outcome Measures : The number and incidence of adverse events after CD7/CD5 CAR infusion. [Time Frame: 28 days] Evaluation of all possible adverse reactions, including the number, incidence, and severity of symptoms such as cytokine release syndromes and neurotoxicity within 3 months after CAR-T infusion Disease response to CD7/CD5 CAR T cells [Time Frame: 1 year] The disease response to …				2024-07-10	Actual							2025-12-10	Anticipated	2026-12-28	Anticipated
511012	NCT06346912 TrialTroveID-511012 TXB2023022	A Study of CD19-BAFF CAR-T Cells Therapy for Patients With Relapsed and/or Refractory B-cell ALL and B-cell NHL	I	Open	Oncology	Oncology: Leukemia, Acute Lymphocytic; Oncology: Lymphoma, Non-Hodgkin's	(N/A); Aggressive; B-cell; Diffuse large B-cell lymphoma (DLBCL); Follicular lymphoma (FL); Indolent; Mantle cell lymphoma (MCL); Second line	Leukemia, B-Cell; Lymphoma, B-Cell; Lymphoma, Follicular; Lymphoma, Large B-Cell, Diffuse; Lymphoma, Large-Cell, Anaplastic; Lymphoma, Mantle-Cell; Lymphoma, Non-Hodgkin; Precursor Cell Lymphoblastic Leukemia-Lymphoma	C82: Follicular lymphoma C82.0: Follicular lymphoma grade I C82.00: Follicular lymphoma grade I, unspecified site C82.01: Follicular lymphoma grade I, lymph nodes of head, face, and neck C82.02: Follicular lymphoma grade I, intrathoracic lymph nodes C82.03: Follicular lymphoma grade I, intra-abdominal lymph nodes C82.04: Follicular lymphoma grade I, lymph nodes of axilla and upper limb C82.05: Fo…	Trialtrove	(Other Hospital/Academic/Medical Center) Yake Biotechnology	Sponsor Collaborator	Academic Industry, all other pharma	China		Shanghai		CD19-BAFF CAR-T cell therapy, Yake Biotechnology	T cell stimulant; Immuno-oncology therapy	CD19 molecule; TNF superfamily member 13b	Anticancer, immunological; Dermatological; Urological; Immunosuppressant; Anti-inflammatory; Ophthalmological, other	Biological > Cellular > Cell origin > Autologous; Biological > Cellular > Cell technology type > Chimaeric antigen receptor > CAR-T cell; Biological > Cellular > Cell type > Blood cell > Leukocyte > Lymphocyte > T cell; Biological > Gene therapy						CD19; CD28	Diagnostic; Predictive; Predisposing; Prognostic	Clinical Trial for the safety and efficacy of CD19-BAFF CAR-T cells therapy for refractory/relapsed B-cell acute lymphoblastic leukemia and B-cell non-Hodgkin lymphoma.	Adverse Events Dose-limiting toxicities Safety and Tolerability Treatment Emergent Adverse Events	Safety/Toxicity > Adverse Drug Reactions Safety/Toxicity > Safety/Tolerability Safety/Toxicity > Safety/Tolerability Safety/Toxicity > Adverse Drug Reactions	Primary Outcome Measures : Dose-limiting toxicity (DLT) [Time Frame: Up to 28 years after Treatment] Adverse events assessed according to NCI-CTCAE v5.0 criteria Incidence of treatment-emergent adverse events (TEAEs) [Time Frame: Up to 2 years after Treatment] Incidence of treatment-emergent adverse events [Safety and Tolerability]	Complete response Event-free survival Overall response rate - duration Overall response rate Overall survival Partial response	Efficacy > Clinical Response/Remission Efficacy > Survival Efficacy > Clinical Response/Remission Efficacy > Clinical Response/Remission Efficacy > Survival Efficacy > Clinical Response/Remission	Secondary Outcome Measures : Overall response rate ,ORR [Time Frame: Up to 12 weeks after CAR-T infusion] The proportion of patients with CR (complete response) /CRi (complete response with incomplete blood cell recovery) and PR (partial response). Duration of remission ,DOR [Time Frame: Up to 1 years after CAR-T infusion] The time from CR/CRi and PR to disease relapsed or death due to disease pr…	2024-05-30	Anticipated							2027-05-30	Anticipated	2027-05-30	Anticipated
510745	I-3641523 NCI-2024-01818 NCT06343376 TrialTroveID-510745	A Phase I Trial of CD19-Targeted Chimeric Antigen Receptor (CAR) Modified T Cells Genetically Engineered to Secrete Interleukin 12 (IL-12) and With a Truncated Human Epidermal Growth Factor Receptor (EGFRt) in Patients With Relapsed or Refractory CD19+ Hematologic Malignancies	I	Terminated	Oncology	Oncology: Leukemia, Chronic Lymphocytic; Oncology: Lymphoma, Non-Hodgkin's	(N/A); Aggressive; Diffuse large B-cell lymphoma (DLBCL); Follicular lymphoma (FL); Fourth line or greater; Indolent; Lymphoblastic lymphoma (LBL); Mantle cell lymphoma (MCL); Other subtype; Peripheral T-cell lymphoma (PTCL); Third line	Hematologic Neoplasms; Leukemia; Leukemia, Lymphocytic, Chronic, B-Cell; Leukemia, Lymphoid; Lymphoma; Lymphoma, B-Cell; Lymphoma, Follicular; Lymphoma, Large B-Cell, Diffuse; Lymphoma, Large-Cell, Anaplastic; Lymphoma, Mantle-Cell; Lymphoma, Non-Hodgkin; Lymphoma, T-Cell, Peripheral; Recurrence	C82: Follicular lymphoma C82.0: Follicular lymphoma grade I C82.00: Follicular lymphoma grade I, unspecified site C82.01: Follicular lymphoma grade I, lymph nodes of head, face, and neck C82.02: Follicular lymphoma grade I, intrathoracic lymph nodes C82.03: Follicular lymphoma grade I, intra-abdominal lymph nodes C82.04: Follicular lymphoma grade I, lymph nodes of axilla and upper limb C82.05: Fo…	Trialtrove	Roswell Park Cancer Institute	Sponsor	Academic					cyclophosphamide fludarabine EGFRt/19-28z/IL-12 CAR T-lymphocytes	Immunosuppressant; DNA inhibitor DNA synthesis inhibitor; Adenosine deaminase inhibitor; Ribonucleoside diphosphate reductase inhibitor; DNA repair enzyme inhibitor Interleukin receptor antagonist; T cell stimulant; Immuno-oncology therapy; Immune checkpoint inhibitor	ribonucleotide reductase catalytic subunit M1; ribonucleotide reductase regulatory subunit M2 Unspecified	Anticancer, alkylating; Immunosuppressant Anticancer, antimetabolite Anticancer, immunological	Small molecule > Synthetic small molecule Small molecule; Small molecule > Synthetic small molecule Biological > Cellular > Cell technology type > Chimaeric antigen receptor > CAR-T cell; Biological > Cellular > Cell type > Blood cell > Leukocyte > Lymphocyte > T cell; Biological > Gene therapy						BTK; CD19; GPT; MS4A1	Diagnostic; Predictive; Predisposing; Prognostic	To determine the safety, toxicity and maximum tolerated dose (MTD) of EGFRt/19-28z/IL-12 CAR T-lymphocytes (EGFRt/19-28z/IL-12 CAR T cells) in patients with relapsed or refractory CD19+ aggressive hematologic malignancies.	Adverse Events Common Terminology Criteria for Adverse Events Dose-limiting toxicities Maximum tolerated dose	Safety/Toxicity > Adverse Drug Reactions Safety/Toxicity > Adverse Drug Reactions Safety/Toxicity > Safety/Tolerability Safety/Toxicity > Safety/Tolerability	Primary Outcome Measures: Incidence of adverse events [Time Frame: Up to 5 years] Will be graded on a scale of 1 to 5 as described by the National Cancer Institute's Common Terminology Criteria for Adverse Events version 5.0 (NCI CTCAE v 5.0). Maximal tolerated dose (MTD) of EGFRt/19-28z/IL-12 chimeric antigen receptor T-cells [Time Frame: Within 30 days from the final infusion of the EGFRt/19-28…	Complete response Event-free survival Immune Response Immunogenicity (other timeframe) Minimal Residual Disease Overall response rate Overall survival Partial response Progression-free survival	Efficacy > Clinical Response/Remission Efficacy > Survival Efficacy > Clinical Response/Remission Efficacy > Immunological Response Efficacy > Clinical Response/Remission Efficacy > Clinical Response/Remission Efficacy > Survival Efficacy > Clinical Response/Remission Efficacy > Survival	Secondary Outcome Measures: Incidence of complete remission (CR)/complete remission with incomplete count recovery (CRi) [Time Frame: Within 3 months of CAR T-cell infusion] Incidence of CR/CRi + partial response (PR) (ORR) [Time Frame: Within 3 months of CAR T-cell infusion] Event free survival [Time Frame: Up to 5 years] Will be computed using the Kaplan- Meier method. Overall survival [Time Fr…	2024-11-26	Actual							2025-01-03	Actual	2025-01-03	Actual
508843	CHN-PLAGH-BT-084 NCT06321289 TrialTroveID-508843	Allogeneic TRAC Locus-inserted CD19-targeting Synthetic T-cell Receptor Antigen Receptor (STAR) T Cells for Relapsed/Refractory B-cell Non-Hodgkin's Lymphoma	I/II	Open	Oncology	Oncology: Lymphoma, Non-Hodgkin's	(N/A); Aggressive; Diffuse large B-cell lymphoma (DLBCL); Extranodal marginal zone B-cell lymphoma (MALT); Follicular lymphoma (FL); Fourth line or greater; Indolent; Mantle cell lymphoma (MCL); Other subtype; PD-1 Naive; PD-L1 Naive; Second line; Third line	Lymphoma; Lymphoma, B-Cell; Lymphoma, B-Cell, Marginal Zone; Lymphoma, Follicular; Lymphoma, Large B-Cell, Diffuse; Lymphoma, Large-Cell, Anaplastic; Lymphoma, Mantle-Cell; Lymphoma, Non-Hodgkin	C82: Follicular lymphoma C82.0: Follicular lymphoma grade I C82.00: Follicular lymphoma grade I, unspecified site C82.01: Follicular lymphoma grade I, lymph nodes of head, face, and neck C82.02: Follicular lymphoma grade I, intrathoracic lymph nodes C82.03: Follicular lymphoma grade I, intra-abdominal lymph nodes C82.04: Follicular lymphoma grade I, lymph nodes of axilla and upper limb C82.05: Fo…	Trialtrove	(Other Hospital/Academic/Medical Center)	Sponsor	Academic					allogeneic CD19-STAR T cell	Immuno-oncology therapy		Anticancer, immunological	Biological > Cellular > Cell technology type > Chimaeric antigen receptor > CAR-T cell	cyclophosphamide fludarabine (IV)	Immunosuppressant; DNA inhibitor DNA synthesis inhibitor; Adenosine deaminase inhibitor; Ribonucleoside diphosphate reductase inhibitor; DNA repair enzyme inhibitor	ribonucleotide reductase catalytic subunit M1; ribonucleotide reductase regulatory subunit M2	Anticancer, alkylating; Immunosuppressant Anticancer, antimetabolite	Small molecule > Synthetic small molecule Small molecule; Small molecule > Synthetic small molecule	BCL2; BCL6; BTK; CCND1; CD19; CIITA; CRP; MS4A1; MYC; NCOR2; TNF; ZC3H12D	Diagnostic; Predictive; Predisposing; Prognostic	The team has developed the synthetic T cell receptor (TCR) and antigen receptor (STAR) T cells which were demonstrated safety in relapsed or refractory (r/r) B-cell non-Hodgkin' s lymphoma (B-NHL) (NCT05631912). Based on this research, allogeneic STAR-T cell products utilized the CRISPR-Cas9 gene editing tool to knock out endogenous receptor α constant (TRAC), human leukocyte antigen (HLA)-A/B, C…	Adverse Events Common Terminology Criteria for Adverse Events Complete response Dose-limiting toxicities Overall response rate Partial response Progressive disease rate Safety and Tolerability Stable Disease	Safety/Toxicity > Adverse Drug Reactions Safety/Toxicity > Adverse Drug Reactions Efficacy > Clinical Response/Remission Safety/Toxicity > Safety/Tolerability Efficacy > Clinical Response/Remission Efficacy > Clinical Response/Remission Efficacy > Clinical Response/Progression Safety/Toxicity > Safety/Tolerability Efficacy > Clinical Response/Remission	Phase 1: Incidence of Adverse Events (AEs) defined as DLT [Time Frame: 12 months] DLT is defined as any AE related to the investigational drug that occurs within 28 days after administration of the STAR T cells and meets any one of the criteria listed in the DLT criteria. Cytokine release syndrome (CRS) and immune cell-associated neurotoxicity syndrome (ICANS) were graded according to American So…	C reactive protein Duration of overall response Overall response rate - duration Overall survival Progression-free survival Progressive disease rate Time to response	Efficacy > Inflammatory Assessment Efficacy > Clinical Response/Duration Efficacy > Clinical Response/Remission Efficacy > Survival Efficacy > Survival Efficacy > Clinical Response/Progression Efficacy > Disease Progression	Phase 2: Overall Survival (OS) [Time Frame: 12 months after the first infusion of CD19-STAR T cells] OS is defined as the time from CD19-STAR T cells infusion to the date of death. Subjects who have not died by the analysis data cutoff date will be censored at their last contact date. Phase 2: Progression Free Survival (PFS) [Time Frame: 12 months after the first infusion of CD19-STAR T cells] PF…	2024-03-20	Anticipated							2026-03-20	Anticipated	2027-03-20	Anticipated
508418	CTR20241469 CTR20252024 NCT06314828 RJMty19-B-NHL002 TrialTroveID-508418	A Phase I, Open-label, Single Arm Clinical Trial to Evaluate the Tolerability, Safety and Efficacy of RJMty19 in Subjects With Relapsed or Refractory B-cell Non-Hodgkin Lymphoma (NHL)	I	Open	Oncology	Oncology: Lymphoma, Non-Hodgkin's	(N/A); Aggressive; Diffuse large B-cell lymphoma (DLBCL); Fourth line or greater; Other subtype; Second line; Third line	Lymphoma; Lymphoma, B-Cell; Lymphoma, Large B-Cell, Diffuse; Lymphoma, Large-Cell, Anaplastic; Lymphoma, Non-Hodgkin	C83.3: Diffuse large B-cell lymphoma C83.30: Diffuse large B-cell lymphoma, unspecified site C83.31: Diffuse large B-cell lymphoma, lymph nodes of head, face, and neck C83.32: Diffuse large B-cell lymphoma, intrathoracic lymph nodes C83.33: Diffuse large B-cell lymphoma, intra-abdominal lymph nodes C83.34: Diffuse large B-cell lymphoma, lymph nodes of axilla and upper limb C83.35: Diffuse large B…	Trialtrove	Wyze Biotech Co. (Other Hospital/Academic/Medical Center)	Sponsor Collaborator	Industry, all other pharma Academic	China		Zhongshan		RJMty-19	T cell stimulant; Immuno-oncology therapy	CD19 molecule	Anticancer, immunological	Biological > Cellular > Cell origin > Allogeneic; Biological > Cellular > Cell technology type > Chimaeric antigen receptor > CAR-T cell; Biological > Cellular > Cell type > Blood cell > Leukocyte > Lymphocyte > T cell; Biological > Gene therapy; Biological > Nucleic acid > Nucleic acid, vector type > Viral vector > Lentivirus						CD19; MS4A1; NT5C; ZC3H12D	Diagnostic; Predictive; Prognostic	This is a Phase 1, open-label, single-arm study to evaluate tolerability, safety and efficacy of RJMty19 in adult subjects with r/r B-NHL.	Dose-limiting toxicities Maximum tolerated dose Safety and Tolerability	Safety/Toxicity > Safety/Tolerability Safety/Toxicity > Safety/Tolerability Safety/Toxicity > Safety/Tolerability	Primary Outcome Measures : Dose-Limiting Toxicity (DLT) [Time Frame: Up to 28 days] To evaluate the safety, tolerability, and determine the recommended dosage of RJMty19 for R/R B-NHL subjects Maximum Tolerated Dose (MTD) [Time Frame: Up to 28 days] MTD is the highest dose for DLT in ≤1/6 subjects Incidence of abnormalities [Time Frame: Up to 28 days] Incidence of abnormalities in AE/SAE/AESI/lab…	Area under the curve score Clinical benefit rate Cmax Duration of overall response Elimination half-life Overall response rate Overall survival Progression-free survival Recurrence Tmax	Pharmacokinetics/Pharmacodynamics > PK/PD Efficacy > Clinical Response/Remission Pharmacokinetics/Pharmacodynamics > PK/PD Efficacy > Clinical Response/Duration Pharmacokinetics/Pharmacodynamics > PK/PD Efficacy > Clinical Response/Remission Efficacy > Survival Efficacy > Survival Efficacy > Clinical Response/Remission Pharmacokinetics/Pharmacodynamics > PK/PD	Secondary Outcome Measures : Pharmacokinetics (PK) indicator (Cmax) [Time Frame: Up to 90 days] The peak concentration of CD19-CAR-DNT cells amplified in the peripheral blood (Cmax, detected by qPCR and Flow Cytometry). Pharmacokinetics (PK) indicator (AUC) [Time Frame: Up to 90 days] CD19-CAR-DNT cells blood concentrations will be measured at different time points to evaluate the area under the …	2024-06-17	Actual							2025-05-20	Anticipated	2027-05-20	Anticipated
504028	301675 ATA3219-NHL-103 NCT06256484 TrialTroveID-504028	A Phase I Study to Evaluate the Safety and Preliminary Efficacy of ATA3219, Allogeneic Anti-CD19 Chimeric Antigen Receptor T-cell Therapy, in Subjects With Relapsed/Refractory B-cell Non-Hodgkin Lymphoma	I	Terminated	Oncology	Oncology: Lymphoma, Non-Hodgkin's	(N/A); Aggressive; Diffuse large B-cell lymphoma (DLBCL); Extranodal marginal zone B-cell lymphoma (MALT); Follicular lymphoma (FL); Indolent; Mantle cell lymphoma (MCL); Second line; Small lymphocytic lymphoma (SLL); Third line; Waldenstrom's macroglobulinemia (WM)	Epstein-Barr Virus Infections; Inflammation; Lymphoma; Lymphoma, B-Cell; Lymphoma, B-Cell, Marginal Zone; Lymphoma, Follicular; Lymphoma, Large B-Cell, Diffuse; Lymphoma, Large-Cell, Anaplastic; Lymphoma, Mantle-Cell; Lymphoma, Non-Hodgkin; Waldenstrom Macroglobulinemia	C82: Follicular lymphoma C82.0: Follicular lymphoma grade I C82.00: Follicular lymphoma grade I, unspecified site C82.01: Follicular lymphoma grade I, lymph nodes of head, face, and neck C82.02: Follicular lymphoma grade I, intrathoracic lymph nodes C82.03: Follicular lymphoma grade I, intra-abdominal lymph nodes C82.04: Follicular lymphoma grade I, lymph nodes of axilla and upper limb C82.05: Fo…	Trialtrove	Atara Biotherapeutics	Sponsor	Industry, all other pharma	United States	CA	South San Francisco	94080	ATA-3219	T cell stimulant; Immuno-oncology therapy	CD19 molecule	Anticancer, immunological; Urological; Immunosuppressant	Biological > Cellular; Biological > Cellular > Cell origin > Allogeneic; Biological > Cellular > Cell technology type > Chimaeric antigen receptor > CAR-T cell; Biological > Cellular > Cell type > Blood cell > Leukocyte > Lymphocyte > T cell; Biological > Gene therapy; Biological > Nucleic acid > Nucleic acid, vector type > Viral vector > Herpes simplex virus						CD19	Diagnostic; Predictive; Prognostic	The purpose of this study is to evaluate the safety and preliminary efficacy of ATA3219 in participants with relapsed/refractory (R/R) B-cell non-Hodgkin Lymphoma (NHL). To evaluate ATA3219 in patients with B-cell malignancies.	Adverse Events Dose-limiting toxicities Maximum tolerated dose Treatment Emergent Adverse Events	Safety/Toxicity > Adverse Drug Reactions Safety/Toxicity > Safety/Tolerability Safety/Toxicity > Safety/Tolerability Safety/Toxicity > Adverse Drug Reactions	Primary Outcome Measures : Incidence and Severity of Treatment-emergent Adverse Events (TEAEs) [Time Frame: Day 1 through 90 days after the last dose of study drug] Incidence and Severity of Adverse Events of Special Interest (AESIs) [Time Frame: Day 1 through 90 days after the last dose of study drug] Number of Participants With Clinically Significant Changes in Laboratory Parameters [Time Frame…	Cmax Duration of overall response Elimination half-life Overall response rate - duration Overall response rate Overall survival Plasma concentration Progression-free survival Response rate Time to response	Pharmacokinetics/Pharmacodynamics > PK/PD Efficacy > Clinical Response/Duration Pharmacokinetics/Pharmacodynamics > PK/PD Efficacy > Clinical Response/Remission Efficacy > Clinical Response/Remission Efficacy > Survival Pharmacokinetics/Pharmacodynamics > PK/PD Efficacy > Survival Efficacy > Clinical Response/Remission Efficacy > Disease Progression	Secondary Outcome Measures : Maximum Observed Plasma Concentration (Cmax) of ATA3219 [Time Frame: Pre-dose Day 1 through 24 months after last dose on a defined schedule] Time to Reach Cmax of ATA3219 [Time Frame: Pre-dose Day 1 through 24 months after last dose on a defined schedule] Partial Area Under the Curve (pAUC) of ATA3219 [Time Frame: Pre-dose Day 1 through 24 months after last dose on a …	2024-09-06	Actual							2025-03-03	Actual	2025-03-30	Actual
503837	JKART-1 jRCT2063230095 KT-US-472-0149 TrialTroveID-503837	A Phase II Multicenter Study Evaluating the Safety and the Efficacy of KTE-X19 in Adult Japanese Subjects With Relapsed/Refractory Mantle Cell Lymphoma or Relapsed/Refractory B-precursor Acute Lymphoblastic Leukemia	II	Completed	Oncology	Oncology: Leukemia, Acute Lymphocytic; Oncology: Lymphoma, Non-Hodgkin's	(N/A); Aggressive; B-cell; Fourth line or greater; Mantle cell lymphoma (MCL); PD-1 Naive; PD-L1 Naive; Second line; Third line	Leukemia; Leukemia, Lymphoid; Lymphoma; Lymphoma, Large-Cell, Anaplastic; Lymphoma, Mantle-Cell; Lymphoma, Non-Hodgkin; Precursor Cell Lymphoblastic Leukemia-Lymphoma	C83.1: Mantle cell lymphoma C83.10: Mantle cell lymphoma, unspecified site C83.11: Mantle cell lymphoma, lymph nodes of head, face, and neck C83.12: Mantle cell lymphoma, intrathoracic lymph nodes C83.13: Mantle cell lymphoma, intra-abdominal lymph nodes C83.14: Mantle cell lymphoma, lymph nodes of axilla and upper limb C83.15: Mantle cell lymphoma, lymph nodes of inguinal region and lower limb C…	Trialtrove	Gilead Sciences/Kite Pharma	Sponsor	Industry, Top 20 Pharma	United States	CA	Foster City	CA 94404	brexucabtagene autoleucel	T cell stimulant; Immuno-oncology therapy	CD19 molecule	Anticancer, immunological	Biological > Cellular; Biological > Cellular > Cell origin > Autologous; Biological > Cellular > Cell technology type > Chimaeric antigen receptor > CAR-T cell; Biological > Cellular > Cell type > Blood cell > Leukocyte > Lymphocyte > T cell; Biological > Gene therapy; Biological > Nucleic acid > Nucleic acid, vector type > Viral vector > Retrovirus	cyclophosphamide fludarabine (IV)	Immunosuppressant; DNA inhibitor DNA synthesis inhibitor; Adenosine deaminase inhibitor; Ribonucleoside diphosphate reductase inhibitor; DNA repair enzyme inhibitor	ribonucleotide reductase catalytic subunit M1; ribonucleotide reductase regulatory subunit M2	Anticancer, alkylating; Immunosuppressant Anticancer, antimetabolite	Small molecule > Synthetic small molecule Small molecule; Small molecule > Synthetic small molecule	CCND1; CD19; MS4A1	Diagnostic; Predictive; Predisposing; Prognostic	The goal of this clinical study is to learn more about KTE-X19, and how safe and effective it is in adult Japanese participants with relapsed/refractory (r/r) Mantle Cell Lymphoma (MCL) or r/r B-precursor Acute Lymphoblastic Leukemia (B-ALL). The primary objectives of this study are to evaluate the efficacy of KTE-X19, as measured by: - Objective response rate (ORR) per investigator assessment, i…	Complete response Overall response rate Partial response	Efficacy > Clinical Response/Remission Efficacy > Clinical Response/Remission Efficacy > Clinical Response/Remission	MCL Cohort: Objective Response Rate (ORR) Per Investigator Assessment [Time Frame: Up to 24 months] ORR is defined as the incidence of a complete remission (CR) or a partial remission (PR) per the Lugano Classification. ALL Cohort: Overall Complete Remission (OCR) Rate [Time Frame: Up to 24 months] OCR rate is defined as the percentage of participants achieving CR/complete remission with incomple…	Adverse Events Complete response Disease-free survival Duration of overall response Minimal Residual Disease Overall response rate - duration Overall response rate Overall survival Progression-free survival Progressive disease rate Safety and Tolerability Serious Adverse Event Stable Disease Treatment Emergent Adverse Events	Safety/Toxicity > Adverse Drug Reactions Efficacy > Clinical Response/Remission Efficacy > Survival Efficacy > Clinical Response/Duration Efficacy > Clinical Response/Remission Efficacy > Clinical Response/Remission Efficacy > Clinical Response/Remission Efficacy > Survival Efficacy > Survival Efficacy > Clinical Response/Progression Safety/Toxicity > Safety/Tolerability Safety/Toxicity > Serious…	MCL Cohort: Duration of Response (DOR) [Time Frame: Up to 24 months] DOR is defined as time from first objective response to disease progression per indication specific response criteria or death from any cause. MCL Cohort: Best Objective Response (BOR) [Time Frame: Up to 24 months] BOR is defined as the incidence of CR, PR, Stable disease (SD) or progressive disease (PD) or unevaluable as best r…	2024-03-18	Actual							2025-11-25	Actual	2027-07-01	Anticipated
503353	2802-CL-0101 NCT06248086 TrialTroveID-503353	A First-in-Human, Phase I Study to Assess the Safety, Pharmacokinetics, Pharmacodynamics and Preliminary Efficacy of a Single-Induction Dose of convertibleCARTM-T Cells Armed With MicAbodyTM Protein (ASP2802) Followed by Maintenance Booster Doses of the MicAbody Protein in Patients With CD20-Positive Relapsed or Refractory B-Cell Lymphomas	I	Terminated	Oncology	Oncology: Lymphoma, Hodgkin's; Oncology: Lymphoma, Non-Hodgkin's	(N/A); Aggressive; ALK; Classical; Diffuse large B-cell lymphoma (DLBCL); Indolent; Maintenance/Consolidation; Nodular lymphocyte-predominant; Other subtype; Second line	Hodgkin Disease; Lymphoma; Lymphoma, B-Cell; Lymphoma, Large B-Cell, Diffuse; Lymphoma, Large-Cell, Anaplastic; Lymphoma, Non-Hodgkin	C81: Hodgkin lymphoma C81.0: Nodular lymphocyte predominant Hodgkin lymphoma C81.00: Nodular lymphocyte predominant Hodgkin lymphoma, unspecified site C81.01: Nodular lymphocyte predominant Hodgkin lymphoma, lymph nodes of head, face, and neck C81.02: Nodular lymphocyte predominant Hodgkin lymphoma, intrathoracic lymph nodes C81.03: Nodular lymphocyte predominant Hodgkin lymphoma, intra-abdominal…	Trialtrove	Astellas Pharma	Sponsor	Industry, all other pharma	Japan		Tokyo	103-8411	ASP-2802	T cell stimulant; Immuno-oncology therapy	membrane spanning 4-domains A1	Anticancer, immunological	Biological > Cellular > Cell origin > Autologous; Biological > Cellular > Cell technology type > Chimaeric antigen receptor > CAR-T cell; Biological > Cellular > Cell type > Blood cell > Leukocyte > Lymphocyte > T cell; Biological > Gene therapy; Biological > Nucleic acid > Nucleic acid, vector type > Viral vector > Lentivirus						ALK; BCL2; BCL6; GPT; MS4A1; MYC	Companion Diagnosis; Diagnostic; Predictive; Predisposing; Prognostic	CAR-T cell therapy is a type of treatment for people with certain lymphomas. T-cells are white blood cells that help to fight infections. CAR-T cell therapy improves the body's T-cells to help them better fight cancer cells. ASP2802 is a type of CAR-T cell therapy given with MA-20. MA-20 is a protein that helps the CAR-T cell therapy work inside the body.	Adverse Events Cardiac Telemetry Dose-limiting toxicities Serious Adverse Event Vital signs	Safety/Toxicity > Adverse Drug Reactions Safety/Toxicity > Cardiac Measures/Events Safety/Toxicity > Safety/Tolerability Safety/Toxicity > Serious Adverse Events Safety/Toxicity > Serious Adverse Events	Incidence of Dose Limiting Toxicities (DLTs) [Time Frame: Up to 10 months] A DLT is defined as any event meeting the DLT criteria occurring within 28 days after ASP2802 (MACT) infusion and/or 28 days after the first dose of each administered dose of MA-20 during the dose escalation phase not attributable to a cause other than investigational product (IP). Number of participants with Adverse Event…	Area under the curve score Cmax Complete response Duration of overall response Elimination half-life Elimination rate Overall response rate - duration Overall response rate Overall survival Partial response Plasma concentration Progression-free survival Progressive disease rate Tmax	Pharmacokinetics/Pharmacodynamics > PK/PD Pharmacokinetics/Pharmacodynamics > PK/PD Efficacy > Clinical Response/Remission Efficacy > Clinical Response/Duration Pharmacokinetics/Pharmacodynamics > PK/PD Pharmacokinetics/Pharmacodynamics > PK/PD Efficacy > Clinical Response/Remission Efficacy > Clinical Response/Remission Efficacy > Survival Efficacy > Clinical Response/Remission Pharmacokinetics/…	Pharmacokinetics (PK) of ASP2802 in blood: Maximum Concentration (Cmax) [Time Frame: Up to 26 months] Cmax will be recorded from the PK blood samples collected. PK of ASP2802 in blood: Time to maximum concentration (tmax) [Time Frame: Up to 26 months] tmax will be recorded from the PK blood samples collected. PK of ASP2802 in blood: Area under the concentration-time curve (AUC)0-28d [Time Frame: …	2024-04-19	Actual							2024-12-01	Actual	2024-12-18	Actual
502679	TrialTroveID-502679	Balancing Monitoring and Access: Optimal Duration of Monitoring for CD19 and BCMA CART Recipients for Lymphoma and Myeloma	IV	Completed	Oncology	Oncology: Lymphoma, Non-Hodgkin's; Oncology: Multiple Myeloma	(N/A); Aggressive; Indolent; Line of therapy N/A	Lymphoma, Large-Cell, Anaplastic; Lymphoma, Non-Hodgkin; Multiple Myeloma	C83.9: Non-follicular (diffuse) lymphoma, unspecified C83.90: Non-follicular (diffuse) lymphoma, unspecified, unspecified site C83.91: Non-follicular (diffuse) lymphoma, unspecified, lymph nodes of head, face, and neck C83.92: Non-follicular (diffuse) lymphoma, unspecified, intrathoracic lymph nodes C83.93: Non-follicular (diffuse) lymphoma, unspecified, intra-abdominal lymph nodes C83.94: Non-fo…	Trialtrove	(Other Hospital/Academic/Medical Center)	Sponsor	Academic					tisagenlecleucel-t axicabtagene ciloleucel lisocabtagene maraleucel idecabtagene vicleucel ciltacabtagene autoleucel brexucabtagene autoleucel	T cell stimulant; Immuno-oncology therapy T cell stimulant; Immuno-oncology therapy T cell stimulant; Immuno-oncology therapy T cell stimulant; Immuno-oncology therapy T cell stimulant; Immuno-oncology therapy T cell stimulant; Immuno-oncology therapy	CD19 molecule CD19 molecule CD19 molecule TNF receptor superfamily member 17 TNF receptor superfamily member 17 CD19 molecule	Anticancer, immunological Anticancer, immunological Anticancer, immunological Anticancer, immunological Anticancer, immunological Anticancer, immunological	Biological > Cellular; Biological > Cellular > Cell origin > Autologous; Biological > Cellular > Cell technology type > Chimaeric antigen receptor > CAR-T cell; Biological > Cellular > Cell type > Blood cell > Leukocyte > Lymphocyte > T cell; Biological > Gene therapy; Biological > Nucleic acid > Nucleic acid, vector type > Viral vector > Lentivirus Biological > Cellular > Cell origin > Autologou…						CD28; CD4; CD8A; CHST14	Diagnostic; Predictive; Predisposing; Prognostic	To evaluate real-world safety outcomes of patients receiving CD19 and BCMA CART for non-Hodgkin lymphoma (NHL) and relapsed refractory multiple myeloma (RRMM).	Safety and Tolerability	Safety/Toxicity > Safety/Tolerability					2017-01-01	Actual							2023-01-01	Actual			2023-11-02
501195	2023-0581 NCI-2024-00282 NCT06218602 TrialTroveID-501195	Pilot Trial of Fecal Microbiota Transplantation for Lymphoma Patients Receiving Axicabtagene Ciloleucel Therapy.	II	Open	Oncology	Oncology: Lymphoma, Non-Hodgkin's	(N/A); Aggressive; Indolent; Second line	Lymphoma; Lymphoma, Large-Cell, Anaplastic; Lymphoma, Non-Hodgkin	C83.9: Non-follicular (diffuse) lymphoma, unspecified C83.90: Non-follicular (diffuse) lymphoma, unspecified, unspecified site C83.91: Non-follicular (diffuse) lymphoma, unspecified, lymph nodes of head, face, and neck C83.92: Non-follicular (diffuse) lymphoma, unspecified, intrathoracic lymph nodes C83.93: Non-follicular (diffuse) lymphoma, unspecified, intra-abdominal lymph nodes C83.94: Non-fo…	Trialtrove	MD Anderson Cancer Center, University of Texas	Sponsor	Academic					undisclosed - chemotherapy axicabtagene ciloleucel fecal bacteriotherapy	Unidentified pharmacological activity T cell stimulant; Immuno-oncology therapy Microbiome modulator, faecal	CD19 molecule	Anticancer, other Anticancer, immunological Alimentary/Metabolic, other	Small molecule > Synthetic small molecule Biological > Cellular > Cell origin > Autologous; Biological > Cellular > Cell technology type > Chimaeric antigen receptor > CAR-T cell; Biological > Cellular > Cell type > Blood cell > Leukocyte > Lymphocyte > T cell; Biological > Gene therapy; Biological > Nucleic acid > Nucleic acid, vector type > Viral vector > Retrovirus Small molecule > Synthetic s…						CD19	Diagnostic; Predictive; Prognostic	To find out if adding treatment with fecal microbiota transplantation (FMT) is effective at treating gut-related side effects of antibiotic treatment in participants who are receiving standard therapy with anti-CD19 chimeric antigen receptor T-cell (CAR-T cell) therapy.	Adverse Events Common Terminology Criteria for Adverse Events Safety and Tolerability	Safety/Toxicity > Adverse Drug Reactions Safety/Toxicity > Adverse Drug Reactions Safety/Toxicity > Safety/Tolerability	Safety and adverse events (AEs) [Time Frame: Through study completion; an average of 1 year.] Incidence of Adverse Events, Graded According to National Cancer Institute Common Terminology Criteria for Adverse Events (NCI CTCAE) Version (v) 5.0 Primary Objectives To assess the toxicity of combination of FMT with anti-CD19 Axicabtagene ciloleucel therapy and compare it with standard of care Arm B w…	Microbiome Overall survival Progression-free survival	Efficacy > Clinical Response Efficacy > Survival Efficacy > Survival	Secondary Objectives To assess PFS and OS among participants with and without FMT. To assess changes in gut microbiome of lymphoma participants after FMT. To assess dynamic changes in serum and stool metabolites after FMT.	2024-02-19	Actual							2026-08-01	Anticipated	2026-08-01	Anticipated
500690	BAH241 ESBI202491 NCT06213636 TrialTroveID-500690	T-cell Infusion Targeting CD19 and CD22 for Refractory/Relapsed Leukemia/Lymphoma Patients With or Without Central Nervous System Involvement	I/II	Open	Oncology	Oncology: Leukemia, Acute Lymphocytic; Oncology: Lymphoma, Non-Hodgkin's	(N/A); Aggressive; B-cell; Diffuse large B-cell lymphoma (DLBCL); Extranodal marginal zone B-cell lymphoma (MALT); Follicular lymphoma (FL); Indolent; Mantle cell lymphoma (MCL); Other subtype; Second line; Small lymphocytic lymphoma (SLL); Third line	Leukemia; Leukemia, Lymphoid; Lymphoma; Lymphoma, B-Cell; Lymphoma, B-Cell, Marginal Zone; Lymphoma, Follicular; Lymphoma, Large B-Cell, Diffuse; Lymphoma, Large-Cell, Anaplastic; Lymphoma, Mantle-Cell; Lymphoma, Non-Hodgkin; Precursor Cell Lymphoblastic Leukemia-Lymphoma	C82: Follicular lymphoma C82.0: Follicular lymphoma grade I C82.00: Follicular lymphoma grade I, unspecified site C82.01: Follicular lymphoma grade I, lymph nodes of head, face, and neck C82.02: Follicular lymphoma grade I, intrathoracic lymph nodes C82.03: Follicular lymphoma grade I, intra-abdominal lymph nodes C82.04: Follicular lymphoma grade I, lymph nodes of axilla and upper limb C82.05: Fo…	Trialtrove	Essen Biotech	Sponsor	Industry, all other pharma	United States		Newark	DE 19702	EB-BH-2024	T cell stimulant; Immuno-oncology therapy	CD19 molecule; CD22 molecule	Anticancer, immunological	Biological > Cellular > Cell origin > Autologous; Biological > Cellular > Cell technology type > Chimaeric antigen receptor > CAR-T cell; Biological > Cellular > Cell type > Blood cell > Leukocyte > Lymphocyte > T cell; Biological > Gene therapy	cyclophosphamide fludarabine (IV)	Immunosuppressant; DNA inhibitor DNA synthesis inhibitor; Adenosine deaminase inhibitor; Ribonucleoside diphosphate reductase inhibitor; DNA repair enzyme inhibitor	ribonucleotide reductase catalytic subunit M1; ribonucleotide reductase regulatory subunit M2	Anticancer, alkylating; Immunosuppressant Anticancer, antimetabolite	Small molecule > Synthetic small molecule Small molecule; Small molecule > Synthetic small molecule	CD19; CD22; MS4A1	Diagnostic; Predictive; Prognostic	This is an open-label, single-arm, phase I clinical trial with dose escalation designed to investigate the safety, tolerability, and pharmacokinetic properties of Human CD19-CD22 Targeted T Cells Infusion. The primary objectives are to preliminarily assess the impact of Human CD19-CD22 Targeted T Cells Infusion in patients with relapsed/refractory B-cell acute lymphoblastic leukemia and to explor…	Common Terminology Criteria for Adverse Events Dose-limiting toxicities Maximum tolerated dose Safety and Tolerability	Safety/Toxicity > Adverse Drug Reactions Safety/Toxicity > Safety/Tolerability Safety/Toxicity > Safety/Tolerability Safety/Toxicity > Safety/Tolerability	The primary objectives of this intervention are as follows: To evaluate the safety and tolerability of the CD19 and CD22 CAR-T cell therapy. To assess the pharmacokinetic characteristics of the infused CAR-T cells. To preliminarily observe the clinical effectiveness of CD19 and CD22 CAR-T cell therapy in various hematologic malignancies, including B-ALL, B-cell lymphomas, refractory non-Hodgkin l…			Secondary Outcome Measures : Rate of successful manufacture and expansion of the CD19/CD22 chimeric antigen receptor (CAR) T cells to satisfy the targeted dose level and meet the required release specifications outlined in the Certificate of Analysis (COA) [Time Frame: 10-14 days after apheresis or thawing of cryopreserved peripheral blood mononuclear cell]	2024-07-10	Actual							2027-02-10	Anticipated	2028-12-10	Anticipated
500681	2023-0673 NCI-2024-00209 NCT06213311 TrialTroveID-500681	A Phase II Study of Axicabtagene Ciloleucel and Glofitamab as Second-Line Therapy for Relapsed or Refractory Patients With Large B Cell Lymphoma	II	Open	Oncology	Oncology: Lymphoma, Non-Hodgkin's	(N/A); Aggressive; Diffuse large B-cell lymphoma (DLBCL); First line; Indolent; PD-1 Naive; PD-L1 Naive; Second line	Lymphoma; Lymphoma, B-Cell; Lymphoma, Large B-Cell, Diffuse; Lymphoma, Large-Cell, Anaplastic; Lymphoma, Non-Hodgkin	C83.3: Diffuse large B-cell lymphoma C83.30: Diffuse large B-cell lymphoma, unspecified site C83.31: Diffuse large B-cell lymphoma, lymph nodes of head, face, and neck C83.32: Diffuse large B-cell lymphoma, intrathoracic lymph nodes C83.33: Diffuse large B-cell lymphoma, intra-abdominal lymph nodes C83.34: Diffuse large B-cell lymphoma, lymph nodes of axilla and upper limb C83.35: Diffuse large B…	Trialtrove	MD Anderson Cancer Center, University of Texas Gilead Sciences/Kite Pharma Roche/Genentech	Sponsor Collaborator Collaborator	Academic Industry, Top 20 Pharma Industry, Top 20 Pharma	United States Switzerland	CA	Foster City Basel	CA 94404 CH-4070	axicabtagene ciloleucel	T cell stimulant; Immuno-oncology therapy	CD19 molecule	Anticancer, immunological	Biological > Cellular > Cell origin > Autologous; Biological > Cellular > Cell technology type > Chimaeric antigen receptor > CAR-T cell; Biological > Cellular > Cell type > Blood cell > Leukocyte > Lymphocyte > T cell; Biological > Gene therapy; Biological > Nucleic acid > Nucleic acid, vector type > Viral vector > Retrovirus	obinutuzumab glofitamab	CD20 antagonist; Glucagon-like peptide 1 receptor agonist; Incretin mimetic; Immuno-oncology therapy CD3 agonist; CD20 antagonist; Immuno-oncology therapy	glucagon like peptide 1 receptor; membrane spanning 4-domains A1 CD3 epsilon subunit of T-cell receptor complex; membrane spanning 4-domains A1	Anticancer, immunological; Urological; Immunosuppressant Anticancer, immunological	Biological > Peptide; Biological > Protein > Antibody > Humanized monoclonal antibody; Biological > Protein > Recombinant protein > Recombinant hormone Biological > Protein > Antibody > Cell engager, bispecific; Biological > Protein > Antibody > Monoclonal antibody, other	CD19; CD274; CD4; CTLA4; insulin A1C; MS4A1; PDCD1	Diagnostic; Predictive; Predisposing; Prognostic	To learn if the combination of axicabtagene ciloleucel (axi-cel) and glofitamab as first-line therapy in high-risk LBCL participants or as second-line therapy in LBCL participants can help to control the disease Exploratory analyses are planned to evaluate the tumor profile and antigen density, single cell multiome sequencing and whole exome sequencing, ctDNA kinetics, and immune cell fitness.	Adverse Events Common Terminology Criteria for Adverse Events Safety and Tolerability	Safety/Toxicity > Adverse Drug Reactions Safety/Toxicity > Adverse Drug Reactions Safety/Toxicity > Safety/Tolerability	Safety and adverse events (AEs) [Time Frame: Through study completion; an average of 1 year] Incidence of Adverse Events, Graded According to National Cancer Institute Common Terminology Criteria for Adverse Events Primary Objectives To evaluate the safety of axicabtagene ciloleucel (axi-cel) and glofitamab as combination therapy in 2nd line LBCL participants To evaluate the effect of axi-cel and…	Circulating Tumor Cells Overall response rate Overall survival Progression-free survival	Efficacy > Clinical Response/Remission Efficacy > Clinical Response/Remission Efficacy > Survival Efficacy > Survival	Secondary Objectives To evaluate the effect of axi-cel and glofitamab as combination therapy on overall survival (OS) in 2nd line LBCL participants To evaluate the effect of axi-cel and glofitamab as combination therapy on progression free survival in 2nd line LBCL participants To evaluate the effect of axi-cel and glofitamab as combination therapy on best overall response rate in 2nd line LBCL p…	2024-05-07	Actual							2027-01-31	Anticipated	2027-01-31	Anticipated
500433	NCT06210243 PH02001 TrialTroveID-500433	A Single-arm, Open-label Clinical Study to Assess the Safety and Efficacy of the C752 CAR-T Cells for Patients With CD19+ Refractory/Relapsed B Cell Non-Hodgkin Lymphoma	I	Terminated	Oncology	Oncology: Lymphoma, Non-Hodgkin's	(N/A); Aggressive; Second line	Lymphoma; Lymphoma, B-Cell; Lymphoma, Large-Cell, Anaplastic; Lymphoma, Non-Hodgkin	C83.9: Non-follicular (diffuse) lymphoma, unspecified C83.90: Non-follicular (diffuse) lymphoma, unspecified, unspecified site C83.91: Non-follicular (diffuse) lymphoma, unspecified, lymph nodes of head, face, and neck C83.92: Non-follicular (diffuse) lymphoma, unspecified, intrathoracic lymph nodes C83.93: Non-follicular (diffuse) lymphoma, unspecified, intra-abdominal lymph nodes C83.94: Non-fo…	Trialtrove	(Other Hospital/Academic/Medical Center) Shanghai PerHum Therapeutics Co. {Shanghai Sinobioway Sunterra Biotechnology Co.} (Sinobioway Group, Sunterra Capital and F1 Oncology joint venture)	Sponsor Collaborator	Academic Industry, all other pharma	China		Shanghai		C-752	T cell stimulant; Immuno-oncology therapy	CD19 molecule	Anticancer, immunological	Biological > Cellular; Biological > Cellular > Cell technology type > Chimaeric antigen receptor > CAR-T cell; Biological > Cellular > Cell type > Blood cell > Leukocyte > Lymphocyte > T cell; Biological > Gene therapy						CD19	Diagnostic; Predictive; Prognostic	It is a single-arm, open-label clinical study to assess the safety and efficacy of the C752 CAR-T Cells for patients with CD19+ refractory/relapsed B cell non-Hodgkin lymphoma.	Adverse Events Dose-limiting toxicities	Safety/Toxicity > Adverse Drug Reactions Safety/Toxicity > Safety/Tolerability	The incidence and severity of adverse events (AEs) [Time Frame: 1 year] Dose Limiting Toxicities [Time Frame: First 28 days s after C752 injection]	Area under the curve score Overall response rate Progression-free survival	Pharmacokinetics/Pharmacodynamics > PK/PD Efficacy > Clinical Response/Remission Efficacy > Survival	Objective response rate (ORR) [Time Frame: 1 year] Objective response rate after C752 injection as defined by Lugano 2014 PFS [Time Frame: 1 year] Pharmacokinetic - AUC [Time Frame: 1 year]	2023-12-24	Actual							2024-12-24	Actual	2025-12-24	Anticipated
500288	CLIC-02 NCT06208735 TrialTroveID-500288	CLIC-02: A Phase I Trial of CLIC-2201 for the Treatment of Relapsed/Refractory B Cell Malignancies	I	Open	Oncology	Oncology: Lymphoma, Non-Hodgkin's	(N/A); Aggressive; Diffuse large B-cell lymphoma (DLBCL); Indolent; Lymphoblastic lymphoma (LBL); Mantle cell lymphoma (MCL); Other subtype; Second line	Leukemia; Leukemia, B-Cell; Leukemia, Lymphocytic, Chronic, B-Cell; Lymphoma; Lymphoma, B-Cell; Lymphoma, Large B-Cell, Diffuse; Lymphoma, Large-Cell, Anaplastic; Lymphoma, Mantle-Cell; Lymphoma, Non-Hodgkin; Precursor Cell Lymphoblastic Leukemia-Lymphoma	C83.1: Mantle cell lymphoma C83.10: Mantle cell lymphoma, unspecified site C83.11: Mantle cell lymphoma, lymph nodes of head, face, and neck C83.12: Mantle cell lymphoma, intrathoracic lymph nodes C83.13: Mantle cell lymphoma, intra-abdominal lymph nodes C83.14: Mantle cell lymphoma, lymph nodes of axilla and upper limb C83.15: Mantle cell lymphoma, lymph nodes of inguinal region and lower limb C…	Trialtrove	British Columbia Cancer Agency	Sponsor	Government					CLIC-2201	T cell stimulant; Immuno-oncology therapy		Anticancer, immunological	Biological > Cellular > Cell origin > Autologous; Biological > Cellular > Cell technology type > Chimaeric antigen receptor > CAR-T cell; Biological > Cellular > Cell type > Blood cell > Leukocyte > Lymphocyte > T cell; Biological > Gene therapy	cyclophosphamide fludarabine	Immunosuppressant; DNA inhibitor DNA synthesis inhibitor; Adenosine deaminase inhibitor; Ribonucleoside diphosphate reductase inhibitor; DNA repair enzyme inhibitor	ribonucleotide reductase catalytic subunit M1; ribonucleotide reductase regulatory subunit M2	Anticancer, alkylating; Immunosuppressant Anticancer, antimetabolite	Small molecule > Synthetic small molecule Small molecule; Small molecule > Synthetic small molecule	BCL2; BCL6; BTK; CD19; CD22; CD4; CD8A; MYC	Diagnostic; Predictive; Predisposing; Prognostic	This is a phase I dose-finding trial of an autologous CD22 targeting chimeric antigen receptor (CAR)-T cell product, called CLIC-2201, for participants with relapsed/refractory B cell malignancies. In the proposed trial, eligible enrolled participants will undergo leukapheresis for autologous T cell collection to enable CLIC-2201 manufacturing, followed by lymphodepletion with cyclophosphamide an…	Adverse Events Maximum tolerated dose Safety and Tolerability	Safety/Toxicity > Adverse Drug Reactions Safety/Toxicity > Safety/Tolerability Safety/Toxicity > Safety/Tolerability	Defining the maximum tolerated dose (MTD) of CLIC-2201 TimeFrame: Within the first 28 days of CAR-T infusion The MTD will be measured by monitoring and recording the AEs experienced by the participant within the first 28 days after the infusion, including the treatment-related death as deemed by the investigator, grade 3 Cytokine Release Syndrome (CRS), Immune Effector Cell Associated Neurotoxici…	Circulating Tumor Cells Complete response EQ-5D-5L EQ-5D-Y EQ-5D Gene expression profiling Immune Response Immunogenicity (other timeframe) Immunogenicity Likert scale Minimal Residual Disease Overall survival Partial response Progression-free survival Quality of Life	Efficacy > Clinical Response/Remission Efficacy > Clinical Response/Remission HEOR > Health-Related Quality Of Life (Patient Reported Outcomes) (HEOR) HEOR > Health-Related Quality Of Life (Patient Reported Outcomes) (HEOR) HEOR > Health-Related Quality Of Life (Patient Reported Outcomes) (HEOR) Efficacy > Major Molecular Response Efficacy > Clinical Response/Remission Efficacy > Immunological Re…	Proportion of participants achieving achieving and/or maintaining Complete response (CR) or complete response with incomplete count recovery (CRi). TimeFrame: Within 365 days of CAR-T infusion This would be used to measure the anti-tumour activities of the CLIC-2201 treatment within a year after the infusion. The complete response will be assessed on days 28, 90, 180, and 365. Response for lympho…	2025-01-02	Actual							2026-08-01	Anticipated	2027-08-01	Anticipated
498705	23-004166 MC230807 NCI-2023-10077 NCT06191887 TrialTroveID-498705	Phase Ia/Ib Dose Escalation and Cohort Expansion Study of the Safety and Efficacy of B-Cell Activating Factor Receptor (BAFFR)-Based Chimeric Antigen Receptor T-Cells (MC10029) in Subjects With Relapsed or Refractory BAFFR-Expressing B-Cell Hematologic Malignancies	I	Open	Oncology	Oncology: Leukemia, Chronic Lymphocytic; Oncology: Lymphoma, Non-Hodgkin's	(N/A); Aggressive; Diffuse large B-cell lymphoma (DLBCL); Extranodal marginal zone B-cell lymphoma (MALT); Follicular lymphoma (FL); Indolent; Mantle cell lymphoma (MCL); Second line; Small lymphocytic lymphoma (SLL); Third line	Hematologic Neoplasms; Leukemia; Leukemia, Lymphocytic, Chronic, B-Cell; Leukemia, Lymphoid; Lymphoma; Lymphoma, B-Cell; Lymphoma, B-Cell, Marginal Zone; Lymphoma, Follicular; Lymphoma, Large B-Cell, Diffuse; Lymphoma, Large-Cell, Anaplastic; Lymphoma, Mantle-Cell; Lymphoma, Non-Hodgkin; Recurrence	C82: Follicular lymphoma C82.0: Follicular lymphoma grade I C82.00: Follicular lymphoma grade I, unspecified site C82.01: Follicular lymphoma grade I, lymph nodes of head, face, and neck C82.02: Follicular lymphoma grade I, intrathoracic lymph nodes C82.03: Follicular lymphoma grade I, intra-abdominal lymph nodes C82.04: Follicular lymphoma grade I, lymph nodes of axilla and upper limb C82.05: Fo…	Trialtrove	Mayo Clinic	Sponsor	Academic					autologous BAFFR-targeting CAR T Cells	DNA synthesis inhibitor; Ribonucleoside diphosphate reductase inhibitor; DNA repair enzyme inhibitor; Immuno-oncology therapy	ribonucleotide reductase catalytic subunit M1; ribonucleotide reductase regulatory subunit M2; TNF receptor superfamily member 13C	Anticancer, immunological	Biological > Cellular > Cell origin > Autologous; Biological > Cellular > Cell technology type > Chimaeric antigen receptor > CAR-T cell; Biological > Cellular > Cell type > Blood cell > Leukocyte > Lymphocyte > T cell; Biological > Gene therapy; Small molecule > Synthetic small molecule	cyclophosphamide bendamustine fludarabine	Immunosuppressant; DNA inhibitor DNA inhibitor; Apoptosis stimulant DNA synthesis inhibitor; Adenosine deaminase inhibitor; Ribonucleoside diphosphate reductase inhibitor; DNA repair enzyme inhibitor	tumor protein p53 ribonucleotide reductase catalytic subunit M1; ribonucleotide reductase regulatory subunit M2	Anticancer, alkylating; Immunosuppressant Anticancer, alkylating; Immunosuppressant Anticancer, antimetabolite	Small molecule > Synthetic small molecule Small molecule; Small molecule > Synthetic small molecule Small molecule; Small molecule > Synthetic small molecule	BTK; CD19; GPT; MS4A1; TNFRSF13C; TNFSF13B	Diagnostic; Predictive; Predisposing; Prognostic	This phase I trial tests safety, side effects and best dose of B-cell activating factor receptor (BAFFR)-based chimeric antigen receptor T-cells, with fludarabine and cyclophosphamide lymphodepletion, for the treatment of patients with B-cell hematologic malignancies that has come back after a period of improvement (relapsed) or that does not respond to treatment (refractory). BAFFR-based chimeri…	Adverse Events Dose-limiting toxicities Safety and Tolerability Treatment Emergent Adverse Events	Safety/Toxicity > Adverse Drug Reactions Safety/Toxicity > Safety/Tolerability Safety/Toxicity > Safety/Tolerability Safety/Toxicity > Adverse Drug Reactions	Incidence of dose-limiting toxicities (DLT) [Time Frame: Up to 28 days after MC10029 (autologous B-cell activating factor receptor [BAFFR]-targeting chimeric antigen receptor [CAR] T cells product) infusion] DLTs are defined per the protocol and assessed by the number of DLTs that occur during the DLT evaluation period and persist beyond the specified duration (relative to the time of onset, defi…	Complete response Duration of overall response Overall response rate Overall survival Partial response Progression-free survival Recurrence	Efficacy > Clinical Response/Remission Efficacy > Clinical Response/Duration Efficacy > Clinical Response/Remission Efficacy > Survival Efficacy > Clinical Response/Remission Efficacy > Survival Efficacy > Clinical Response/Remission	Overall response rate [Time Frame: Up to 15 years] Will be estimated by the number of patients with an objective status of complete response (CR) or partial response (PR) by the positron emission tomography-computed tomography (PET-CT) based response criteria . Will be assessed according to Lugano criteria for lymphomas (follicular lymphoma [FL], mantle cell lymphoma [MCL], marginal zone lymphoma…	2024-03-18	Actual							2040-12-31	Anticipated	2040-12-31	Anticipated
496808	CABAL2 H-54063, CABAL H-56523, CABAL2 NCT06176690 TrialTroveID-496808	Constitutive IL7R (C7R) Modified Banked Allogeneic CD30 Chimeric Antigen Receptor Epstein-Barr Virus-Specific T Lymphocytes (CD30.CAR-EBVSTs) in Patients With Relapsed or Refractory CD30-Positive Lymphomas	I	Open	Oncology	Oncology: Lymphoma, Hodgkin's; Oncology: Lymphoma, Non-Hodgkin's	(N/A); Aggressive; ALK; Classical; Diffuse large B-cell lymphoma (DLBCL); Peripheral T-cell lymphoma (PTCL); Second line	Hodgkin Disease; Lymphoma; Lymphoma, Large B-Cell, Diffuse; Lymphoma, Large-Cell, Anaplastic; Lymphoma, Non-Hodgkin; Lymphoma, T-Cell; Lymphoma, T-Cell, Peripheral	C81: Hodgkin lymphoma C81.1: Nodular sclerosis Hodgkin lymphoma C81.10: Nodular sclerosis Hodgkin lymphoma, unspecified site C81.11: Nodular sclerosis Hodgkin lymphoma, lymph nodes of head, face, and neck C81.12: Nodular sclerosis Hodgkin lymphoma, intrathoracic lymph nodes C81.13: Nodular sclerosis Hodgkin lymphoma, intra-abdominal lymph nodes C81.14: Nodular sclerosis Hodgkin lymphoma, lymph no…	Trialtrove	Baylor College of Medicine (Other Hospital/Academic/Medical Center)	Sponsor Collaborator	Academic Academic					C7R.CD30.CAR-EBVST cells	T cell stimulant; Immuno-oncology therapy	Unspecified	Anticancer, other	Biological > Cellular > Cell origin > Allogeneic; Biological > Cellular > Cell technology type > Chimaeric antigen receptor > CAR-T cell; Biological > Cellular > Cell type > Blood cell > Leukocyte > Lymphocyte > T cell; Biological > Gene therapy						ALK; IL7R; SCYL1; TNFRSF8	Companion Diagnosis; Diagnostic; Predictive; Predisposing; Prognostic	This study involves patients that have a cancer called diffuse large B cell lymphoma (DLBCL), Natural killer/T-cell lymphoma (NKTL), or classical Hodgkin lymphoma (cHL) (referred to collectively as lymphoma). Patients' lymphoma has come back or not gone away after treatment. A previous research study at Baylor combined two ways of fighting disease: antibodies and T cells. Antibodies are proteins …	Common Terminology Criteria for Adverse Events Dose-limiting toxicities	Safety/Toxicity > Adverse Drug Reactions Safety/Toxicity > Safety/Tolerability	Dose limiting toxicity rate (DLT) by CTCAE 5.0 TimeFrame: 28 days Any Grade 5 event, / Non-hematologic dose-limiting toxicity is any Grade 3 or Grade 4 non-hematologic toxicity that fails to return to Grade 2 within 72 hours, / Grade 2-4 allergic reaction to T-Cells, / Grade 3-4 GVHD, /Hematologic dose limiting toxicity is defined as any Grade 4 hematologic toxicity that fails to return to Grade …	Complete response Duration of overall response Overall response rate - duration Overall response rate Partial response Progression-free survival Stable Disease	Efficacy > Clinical Response/Remission Efficacy > Clinical Response/Duration Efficacy > Clinical Response/Remission Efficacy > Clinical Response/Remission Efficacy > Clinical Response/Remission Efficacy > Survival Efficacy > Clinical Response/Remission	Rate of Anti-Tumor effect Objective Response (OR) TimeFrame: 6 to 8 weeks post CTL infusion Objective response rate is defined as complete response and partial response Duration of response TimeFrame: Up to 5 years Response duration will be measured from the time of initial response until documented tumor progression. Stable disease (SD) rate TimeFrame: 6 to 8 weeks post CTL infusion SD will be d…	2025-10-27	Actual							2028-07-27	Anticipated	2043-06-27	Anticipated
496191	AUTO1-PY1 EUCT number: 2023-506307-26-00 NCT06173518 TrialTroveID-496191	A Single-Arm, Open-Label, Multi-Centre, Phase Ib Study Evaluating the Safety and Preliminary Efficacy of AUTO1 in Pediatric Patients With CD19-Positive Relapsed/ Refractory (r/r) B Cell Acute Lymphoblastic Leukemia (B ALL) and Aggressive Mature B Cell Non-Hodgkin Lymphoma (B NHL)	I	Open	Oncology	Oncology: Leukemia, Acute Lymphocytic; Oncology: Lymphoma, Non-Hodgkin's	(N/A); Aggressive; B-cell; Diffuse large B-cell lymphoma (DLBCL); Fourth line or greater; Other subtype; Pediatric or Adolescent; Third line	Aggression; Leukemia; Leukemia, Lymphoid; Lymphoma; Lymphoma, B-Cell; Lymphoma, Large B-Cell, Diffuse; Lymphoma, Large-Cell, Anaplastic; Lymphoma, Non-Hodgkin; Precursor Cell Lymphoblastic Leukemia-Lymphoma	C83.3: Diffuse large B-cell lymphoma C83.30: Diffuse large B-cell lymphoma, unspecified site C83.31: Diffuse large B-cell lymphoma, lymph nodes of head, face, and neck C83.32: Diffuse large B-cell lymphoma, intrathoracic lymph nodes C83.33: Diffuse large B-cell lymphoma, intra-abdominal lymph nodes C83.34: Diffuse large B-cell lymphoma, lymph nodes of axilla and upper limb C83.35: Diffuse large B…	Trialtrove	Autolus	Sponsor	Industry, all other pharma	United Kingdom		London	NW1 2BE	AUTO1 ALLO, chimaeric antigen receptor therapy, Autolus	T cell stimulant; CD19 antagonist; Immuno-oncology therapy	CD19 molecule	Anticancer, immunological	Biological > Cellular > Cell origin > Allogeneic; Biological > Cellular > Cell technology type > Chimaeric antigen receptor > CAR-T cell; Biological > Cellular > Cell type > Blood cell > Leukocyte > Lymphocyte > T cell; Biological > Gene therapy; Biological > Nucleic acid > Nucleic acid, vector type > Viral vector	cyclophosphamide fludarabine	Immunosuppressant; DNA inhibitor DNA synthesis inhibitor; Adenosine deaminase inhibitor; Ribonucleoside diphosphate reductase inhibitor; DNA repair enzyme inhibitor	ribonucleotide reductase catalytic subunit M1; ribonucleotide reductase regulatory subunit M2	Anticancer, alkylating; Immunosuppressant Anticancer, antimetabolite	Small molecule > Synthetic small molecule Small molecule; Small molecule > Synthetic small molecule	CD19; KMT2A	Diagnostic; Predictive; Predisposing; Prognostic	This is a Phase Ib study to evaluate the safety and efficacy of autologous T cells engineered with a chimeric antigen receptor (CAR) targeting CD19 in pediatric patients with relapsed or refractory B cell acute lymphoblastic leukemia (B ALL) and relapsed or refractory B cell Non-Hodgkin lymphoma (B NHL)	Adverse Events Serious Adverse Event	Safety/Toxicity > Adverse Drug Reactions Safety/Toxicity > Serious Adverse Events	Frequency and severity of adverse events (AEs) and serious adverse events (SAEs) [Time Frame: Up to 24 months] Incidence and duration of severe hypogammaglobulinemia [Time Frame: Up to 24 months]	Complete response Duration of hospitalization Duration of overall response Event-free survival Minimal Residual Disease Overall response rate - duration Overall response rate Overall survival Partial response Progression-free survival	Efficacy > Clinical Response/Remission HEOR > Hospitalization Efficacy > Clinical Response/Duration Efficacy > Survival Efficacy > Clinical Response/Remission Efficacy > Clinical Response/Remission Efficacy > Clinical Response/Remission Efficacy > Survival Efficacy > Clinical Response/Remission Efficacy > Survival	Secondary Outcome Measures : Overall remission rate (ORR) in B ALL patients Defined as best response of complete remission (CR) or complete remission with incomplete recovery of counts (CRi) per Investigator assessment occurring at any time after obe-cel infusion [Time Frame: Up to 24 months] Overall response rate (ORR) in B NHL patients Defined as best response of complete response (CR) or parti…	2023-11-16	Actual							2027-11-30	Anticipated	2027-11-30	Anticipated
494173	ChiCTR2300078136 TrialTroveID-494173	Clinical Study of B6I-28Z CAR-T cells Targeting CD19 for the Treatment of Relapsed/Refractory B-cell Lymphoma	I	Planned	Oncology	Oncology: Leukemia, Chronic Lymphocytic; Oncology: Lymphoma, Non-Hodgkin's	(N/A); Aggressive; Diffuse large B-cell lymphoma (DLBCL); Extranodal marginal zone B-cell lymphoma (MALT); Follicular lymphoma (FL); Indolent; Lymphoblastic lymphoma (LBL); Mantle cell lymphoma (MCL); Other subtype; Second line; Small lymphocytic lymphoma (SLL); Waldenstrom's macroglobulinemia (WM)	Leukemia, Lymphocytic, Chronic, B-Cell; Lymphoma, B-Cell, Marginal Zone; Lymphoma, Follicular; Lymphoma, Large B-Cell, Diffuse; Lymphoma, Large-Cell, Anaplastic; Lymphoma, Mantle-Cell; Lymphoma, Non-Hodgkin; Waldenstrom Macroglobulinemia	C82: Follicular lymphoma C82.0: Follicular lymphoma grade I C82.00: Follicular lymphoma grade I, unspecified site C82.01: Follicular lymphoma grade I, lymph nodes of head, face, and neck C82.02: Follicular lymphoma grade I, intrathoracic lymph nodes C82.03: Follicular lymphoma grade I, intra-abdominal lymph nodes C82.04: Follicular lymphoma grade I, lymph nodes of axilla and upper limb C82.05: Fo…	Trialtrove	(Other Hospital/Academic/Medical Center)	Sponsor	Academic					CD19 targeting B6I-28Z CAR T cells	T cell stimulant; Immuno-oncology therapy	CD19 molecule	Anticancer, immunological	Biological > Cellular > Cell technology type > Chimaeric antigen receptor > CAR-T cell; Biological > Cellular > Cell type > Blood cell > Leukocyte > Lymphocyte > T cell; Biological > Gene therapy						CD19; EPO	Diagnostic; Predictive; Prognostic	To evaluate the safety and clinical efficacy of CD19-targeting B6I-28Z CAR T cells in CD19-positive relapsed refractory B-cell derived lymphoma	Complete response Partial response Safety and Tolerability	Efficacy > Clinical Response/Remission Efficacy > Clinical Response/Remission Safety/Toxicity > Safety/Tolerability	Safety Total remission rate Complete remission rate Partial remission rate	Disease-free survival	Efficacy > Survival	Disease-free survival	2023-12-01	Anticipated							2026-12-01	Anticipated
493807	JWCAR029-017 NCT06149169 TrialTroveID-493807	An Open-Label, Single-Arm Study of Relma-cel, CD19-targeted Chimeric Antigen Receptor (CAR)T Cells for Relapsed and Refractory (R/R) LBCL	II	Closed	Oncology	Oncology: Lymphoma, Non-Hodgkin's	(N/A); Aggressive; Diffuse large B-cell lymphoma (DLBCL); Second line	Lymphoma; Lymphoma, B-Cell; Lymphoma, Large B-Cell, Diffuse; Lymphoma, Large-Cell, Anaplastic; Lymphoma, Non-Hodgkin	C83.3: Diffuse large B-cell lymphoma C83.30: Diffuse large B-cell lymphoma, unspecified site C83.31: Diffuse large B-cell lymphoma, lymph nodes of head, face, and neck C83.32: Diffuse large B-cell lymphoma, intrathoracic lymph nodes C83.33: Diffuse large B-cell lymphoma, intra-abdominal lymph nodes C83.34: Diffuse large B-cell lymphoma, lymph nodes of axilla and upper limb C83.35: Diffuse large B…	Trialtrove	JW Therapeutics/Shanghai Mingju Biotechnology Co.	Sponsor	Industry, all other pharma	China		Shanghai	201210	relmacabtagene autoleucel	T cell stimulant; CD19 antagonist; Immuno-oncology therapy	CD19 molecule	Anticancer, immunological; Dermatological; Immunosuppressant	Biological > Cellular; Biological > Cellular > Cell origin > Autologous; Biological > Cellular > Cell technology type > Chimaeric antigen receptor > CAR-T cell; Biological > Cellular > Cell type > Blood cell > Leukocyte > Lymphocyte > T cell; Biological > Gene therapy; Biological > Nucleic acid > Nucleic acid, vector type > Viral vector > Lentivirus						CCR7; CD19; CD4; CD8A; CRP; CXCR3; CXCR5; IL7R; MS4A1	Diagnostic; Predictive; Predisposing; Prognostic	This is an open-label, single-arm study to treat the adult R/R Large B-cell Lymphoma subjects with Relmacabtagene autoleucel (relma-cel) in China.	Tmax	Pharmacokinetics/Pharmacodynamics > PK/PD	Primary Outcome Measures : Pharmacokinetic(PK)-Cmax of Relma-cel [Time Frame: up to 1 year after Relma-cel infusion] Maximum observed concentration of Relma-cel in peripheral blood Pharmacokinetic(PK)-Tmax of Relma-cel [Time Frame: up to 1 year after Relma-cel infusion] Time to maximum concentration of Relma-cel in peripheral blood Pharmacokinetic(PK)-AUC of Relma-cel [Time Frame: up to 1 year af…	Adverse Events Duration of overall response Overall response rate - duration Overall response rate Overall survival Progression-free survival Response rate	Safety/Toxicity > Adverse Drug Reactions Efficacy > Clinical Response/Duration Efficacy > Clinical Response/Remission Efficacy > Clinical Response/Remission Efficacy > Survival Efficacy > Survival Efficacy > Clinical Response/Remission	Secondary Outcome Measures : Objective response rate (ORR) in LBCL subjects [Time Frame: 3 months] Objective response rate (ORR) in 3 month evaluated by investigator of LBCL subjects. Best objective response rate ( Best ORR) in LBCL subjects [Time Frame: up to 1 year after Relma-cel infusion] Best objective response rate (ORR) evaluated by the investigator of LBCL subjects. Complete response rate…	2023-08-17	Actual	12.16	Actual	2024-08-21	Actual	2.3	Anticipated	2024-10-30	Anticipated	2025-03-31	Anticipated
492918	ChiCTR2300077759 TrialTroveID-492918	A single-arm clinical study of PD-1Ab21-CD19CAR-T cells in the treatment of CD19-positive hematological malignancies	I	Open	Oncology	Oncology: Lymphoma, Non-Hodgkin's; Oncology: Unspecified Hematological Cancer	(N/A); Aggressive; Lymphoblastic lymphoma (LBL); Second line; Third line	Hematologic Neoplasms; Lymphoma, Large-Cell, Anaplastic; Lymphoma, Non-Hodgkin	C80.1: Malignant (primary) neoplasm, unspecified C83.5: Lymphoblastic (diffuse) lymphoma C83.50: Lymphoblastic (diffuse) lymphoma, unspecified site C83.51: Lymphoblastic (diffuse) lymphoma, lymph nodes of head, face, and neck C83.52: Lymphoblastic (diffuse) lymphoma, intrathoracic lymph nodes C83.53: Lymphoblastic (diffuse) lymphoma, intra-abdominal lymph nodes C83.54: Lymphoblastic (diffuse) lym…	Trialtrove	(Other Hospital/Academic/Medical Center) CD (Suzhou) Biopharma	Sponsor Collaborator	Academic Industry, all other pharma	China		Suzhou		PZ-04	PD-1 antagonist; Immuno-oncology therapy; Immune checkpoint inhibitor	CD19 molecule; interleukin 21 receptor; programmed cell death 1	Anticancer, immunological	Biological > Cellular > Cell technology type > Chimaeric antigen receptor > CAR-T cell; Biological > Cellular > Cell type > Blood cell > Leukocyte > Lymphocyte > T cell; Biological > Gene therapy						CD19; CD28	Diagnostic; Predictive; Predisposing; Prognostic	To determine the efficacy, safety and feasibility of PD-1Ab21-CD19CAR-T cells in the treatment of CD19-positive hematological malignancies; use dose-escalation experiments to determine the optimal amount of CAR-T cells, determine the characteristics of CAR-T cell proliferation, differentiation and continued survival in vivo.			Primary Outcome: Clinically efficiency Incidence of adverse reactions Security				2023-05-09	Actual	24.03	Anticipated	2025-05-09	Anticipated	0	Anticipated	2025-05-09	Anticipated
490094	CARTHEDRALL HEMO-02-CART NCT06101381 TrialTroveID-490094	CD19-directed CAR-T Cell Therapy for Refractory or Relapsed Acute Lymphoblastic Leukemia or Non-Hodgkin Lymphoma: a Multicenter Phase I/II Trial.	I/II	Open	Oncology	Oncology: Leukemia, Acute Lymphocytic; Oncology: Lymphoma, Non-Hodgkin's	(N/A); Aggressive; B-cell; Diffuse large B-cell lymphoma (DLBCL); Second line	Leukemia; Lymphoma; Lymphoma, Large B-Cell, Diffuse; Lymphoma, Large-Cell, Anaplastic; Lymphoma, Non-Hodgkin; Precursor Cell Lymphoblastic Leukemia-Lymphoma	C83.3: Diffuse large B-cell lymphoma C83.30: Diffuse large B-cell lymphoma, unspecified site C83.31: Diffuse large B-cell lymphoma, lymph nodes of head, face, and neck C83.32: Diffuse large B-cell lymphoma, intrathoracic lymph nodes C83.33: Diffuse large B-cell lymphoma, intra-abdominal lymph nodes C83.34: Diffuse large B-cell lymphoma, lymph nodes of axilla and upper limb C83.35: Diffuse large B…	Trialtrove	University of Sao Paulo (Other Hospital/Academic/Medical Center)	Sponsor Collaborator	Academic Academic					tisagenlecleucel-t	T cell stimulant; Immuno-oncology therapy	CD19 molecule	Anticancer, immunological	Biological > Cellular; Biological > Cellular > Cell origin > Autologous; Biological > Cellular > Cell technology type > Chimaeric antigen receptor > CAR-T cell; Biological > Cellular > Cell type > Blood cell > Leukocyte > Lymphocyte > T cell; Biological > Gene therapy; Biological > Nucleic acid > Nucleic acid, vector type > Viral vector > Lentivirus						CD19; MS4A1; MYC; ZC3H12D	Diagnostic; Predictive; Predisposing; Prognostic	The goal of this prospective, multicentric, single-arm, phase I/II clinical trial is to evaluate the safety and efficacy of a novel CD19-directed CAR-T cell locally produced in an academic institution in Brazil in patients with refractory or relapsed acute lymphoblastic leukemia or non-Hodgkin lymphoma. Participants will receive a single intravenous infusion of an autologous academic anti-CD19 CA…	Adverse Events Safety and Tolerability	Safety/Toxicity > Adverse Drug Reactions Safety/Toxicity > Safety/Tolerability	Primary Outcome Measures : Safety: Number of participants who experience early adverse events. [ Time Frame: From patient's inclusion until 30 days after CAR-T cell infusion ] To evaluate the occurrence of early adverse events related to the study treatment, from inclusion until 30 days after CAR-T cell infusion. Safety: Number of participants who experience late adverse events. [ Time Frame: Fro…	Complete response Disease-free survival Duration of overall response Event-free survival Overall response rate Overall survival Partial response	Efficacy > Clinical Response/Remission Efficacy > Survival Efficacy > Clinical Response/Duration Efficacy > Survival Efficacy > Clinical Response/Remission Efficacy > Survival Efficacy > Clinical Response/Remission	Secondary Outcome Measures : Efficacy: Overall Response Rate (ORR) [ Time Frame: Day 30 and day 90 after CAR-T cell infusion ] The combined number of participants achieving Complete Response (CR) or Partial Response (PR) as the best response at day 30 and day 90 after CAR-T cell infusion, determined by the investigators, following Lugano criteria in non-Hodgkin lymphomas; or the combined number o…	2024-03-21	Actual							2028-12-01	Anticipated	2028-12-01	Anticipated
489520	CTR20231934 JWCAR029-216 JWCAR029216 NCT06093841 TrialTroveID-489520	Relmacabtagene Autoleucel As Second-Line Therapy in Adult Patients with Aggressive B-cell NHL: a Single-arm, Multicenter, Open, Phase II Study	II	Completed	Oncology	Oncology: Lymphoma, Non-Hodgkin's	(N/A); Aggressive; Diffuse large B-cell lymphoma (DLBCL); Other subtype; Second line	Aggression; Lymphoma; Lymphoma, Large B-Cell, Diffuse; Lymphoma, Large-Cell, Anaplastic; Lymphoma, Non-Hodgkin	C83.3: Diffuse large B-cell lymphoma C83.30: Diffuse large B-cell lymphoma, unspecified site C83.31: Diffuse large B-cell lymphoma, lymph nodes of head, face, and neck C83.32: Diffuse large B-cell lymphoma, intrathoracic lymph nodes C83.33: Diffuse large B-cell lymphoma, intra-abdominal lymph nodes C83.34: Diffuse large B-cell lymphoma, lymph nodes of axilla and upper limb C83.35: Diffuse large B…	Trialtrove	(Other Hospital/Academic/Medical Center) JW Therapeutics	Sponsor Collaborator	Academic Industry, all other pharma	China		Shanghai	201210	cyclophosphamide fludarabine relmacabtagene autoleucel	Immunosuppressant; DNA inhibitor DNA synthesis inhibitor; Adenosine deaminase inhibitor; Ribonucleoside diphosphate reductase inhibitor; DNA repair enzyme inhibitor T cell stimulant; CD19 antagonist; Immuno-oncology therapy	ribonucleotide reductase catalytic subunit M1; ribonucleotide reductase regulatory subunit M2 CD19 molecule	Anticancer, alkylating; Immunosuppressant Anticancer, antimetabolite Anticancer, immunological; Dermatological; Immunosuppressant	Small molecule > Synthetic small molecule Small molecule; Small molecule > Synthetic small molecule Biological > Cellular; Biological > Cellular > Cell origin > Autologous; Biological > Cellular > Cell technology type > Chimaeric antigen receptor > CAR-T cell; Biological > Cellular > Cell type > Blood cell > Leukocyte > Lymphocyte > T cell; Biological > Gene therapy; Biological > Nucleic acid > N…						BCL2; GPT; MS4A1; MYC	Diagnostic; Predictive; Predisposing; Prognostic	To asess the efficacy of Relmacabtagene autoleucel as second-line therapy in adult patients with aggressive B-cell Non-Hodgkins Lymphoma who are ineligible for haematopoietic stem cell transplantation. To assess the efficacy and safety of Carteyva® in Chinese adults with r/r LBCL who were not intended for autologous stem cell transplantation after failure of first-line therapy. To evaluate the ef…	Complete response Overall response rate Partial response	Efficacy > Clinical Response/Remission Efficacy > Clinical Response/Remission Efficacy > Clinical Response/Remission	ORR at 3 month [Time Frame: 3 months] Percentage of participants with CR [CMR;CRR] or PR [partial metabolic response (PMR); The main endpoint indicators and evaluation time serial number index evaluation time End point selection 1 According to the Lugano (2014) evaluation criteria, the objective response rate (ORR) assessed by IRC at 3 months during the follow-up period was defined as complete re…	Adverse Events Area under the curve score Cmax Complete response-duration Complete response Duration of overall response Event-free survival Overall response rate - duration Overall response rate Overall survival Partial response Progression-free survival Progressive disease rate Response rate Safety and Tolerability Time to clinical response Time to response Tmax	Safety/Toxicity > Adverse Drug Reactions Pharmacokinetics/Pharmacodynamics > PK/PD Pharmacokinetics/Pharmacodynamics > PK/PD Efficacy > Clinical Response/Remission Efficacy > Clinical Response/Remission Efficacy > Clinical Response/Duration Efficacy > Survival Efficacy > Clinical Response/Remission Efficacy > Clinical Response/Remission Efficacy > Survival Efficacy > Clinical Response/Remission E…	CRR at 3 month [Time Frame: 3 months] Complete response rate in subjects at 3 month Duration of response (DOR) [Time Frame: up to 2 years after Relmacabtagene Autoleucel infusion] Time from first response(PR or CR) to disease progression or death from any cause. Duration of complete remission (DoCR) [Time Frame: up to 2 years after Relmacabtagene Autoleucel infusion] Time from complete response (…	2023-11-03	Actual							2024-01-21	Actual	2029-11-04	Anticipated
489486	NCT06092047 PG-CART-UTAA09-001 TrialTroveID-489486	Clinical Study of Universal Off-the-shelf Cell Products in Patients With CD19-positive Relapsed/Refractory B-cell Hematolymphatic Malignancies.	I	Open	Oncology	Oncology: Lymphoma, Non-Hodgkin's	(N/A); Aggressive; Diffuse large B-cell lymphoma (DLBCL); Extranodal marginal zone B-cell lymphoma (MALT); Follicular lymphoma (FL); Indolent; Mantle cell lymphoma (MCL); Other subtype; Second line	Lymphoma, B-Cell, Marginal Zone; Lymphoma, Follicular; Lymphoma, Large B-Cell, Diffuse; Lymphoma, Large-Cell, Anaplastic; Lymphoma, Mantle-Cell; Lymphoma, Non-Hodgkin; Neoplasms	C82: Follicular lymphoma C82.0: Follicular lymphoma grade I C82.00: Follicular lymphoma grade I, unspecified site C82.01: Follicular lymphoma grade I, lymph nodes of head, face, and neck C82.02: Follicular lymphoma grade I, intrathoracic lymph nodes C82.03: Follicular lymphoma grade I, intra-abdominal lymph nodes C82.04: Follicular lymphoma grade I, lymph nodes of axilla and upper limb C82.05: Fo…	Trialtrove	PersonGen BioTherapeutics (Suzhou) Co. (Other Hospital/Academic/Medical Center)	Sponsor Collaborator	Industry, all other pharma Academic	China		Suzhou		UTAA-09	T cell stimulant; Immuno-oncology therapy	CD19 molecule	Anticancer, immunological	Biological > Cellular; Biological > Cellular > Cell origin > Allogeneic; Biological > Cellular > Cell technology type > Chimaeric antigen receptor > CAR-T cell; Biological > Cellular > Cell type > Blood cell > Leukocyte > Lymphocyte > T cell > Gamma-delta T cell; Biological > Gene therapy; Biological > Nucleic acid > Nucleic acid, vector type > Viral vector > Lentivirus	cyclophosphamide fludarabine	Immunosuppressant; DNA inhibitor DNA synthesis inhibitor; Adenosine deaminase inhibitor; Ribonucleoside diphosphate reductase inhibitor; DNA repair enzyme inhibitor	ribonucleotide reductase catalytic subunit M1; ribonucleotide reductase regulatory subunit M2	Anticancer, alkylating; Immunosuppressant Anticancer, antimetabolite	Small molecule > Synthetic small molecule Small molecule; Small molecule > Synthetic small molecule	CD19; CRP	Diagnostic; Predictive; Predisposing; Prognostic	This study is designed for exploring the preliminary safety and efficacy of the recombinant allogeneic healthy γδT cells transduced with the anti-CD19 lentiviral vector in patients with CD19-positive B cell hematolymphatic malignancies.	Common Terminology Criteria for Adverse Events Overall response rate Response rate Safety and Tolerability Treatment Emergent Adverse Events	Safety/Toxicity > Adverse Drug Reactions Efficacy > Clinical Response/Remission Efficacy > Clinical Response/Remission Safety/Toxicity > Safety/Tolerability Safety/Toxicity > Adverse Drug Reactions	Primary Outcome Measures Assessment of the safety after UTAA09 injection treatment [Time Frame: About 2 years] Number of participants with treatment-related adverse events as assessed by CTCAE v5.0. Evaluation of the efficacy after UTAA09 injection treatment [Time Frame: About 3 months] 3-month total response rate (ORR) which includes CR, CRi, and PR will be assessed.	Area under the curve score C reactive protein Cmax Duration of overall response Overall survival Plasma concentration Progression-free survival Recurrence Tmax	Pharmacokinetics/Pharmacodynamics > PK/PD Efficacy > Inflammatory Assessment Pharmacokinetics/Pharmacodynamics > PK/PD Efficacy > Clinical Response/Duration Efficacy > Survival Pharmacokinetics/Pharmacodynamics > PK/PD Efficacy > Survival Efficacy > Clinical Response/Remission Pharmacokinetics/Pharmacodynamics > PK/PD	Secondary Outcome Measures Assessment of pharmacokinetic (about Cmax) [Time Frame: About 2 years] Assessment of the peak Plasma Concentration (Cmax) of UTAA09 cells amplified in peripheral blood after administration. Assessment of pharmacokinetic (about Tmax) [Time Frame: About 2 years] Assessment of the time to reach the highest concentration (Tmax) of UTAA09 cells amplified in peripheral blood …	2023-10-01	Actual							2026-07-31	Anticipated	2028-04-30	Anticipated
486344	2023-0087 NCI-2023-07173 NCT06043323 TrialTroveID-486344	A Phase II Study of Axicabtagene Ciloleucel, an Anti-CD19 Chimeric Antigen Receptor (CAR) Tcell Therapy, in Combination With Radiotherapy (RT) in Relapsed/Refractory Follicular Lymphoma	II	Open	Oncology	Oncology: Lymphoma, Non-Hodgkin's	(N/A); Follicular lymphoma (FL); Fourth line or greater; Indolent; Third line	Lymphoma; Lymphoma, Follicular; Lymphoma, Large-Cell, Anaplastic; Lymphoma, Non-Hodgkin	C82: Follicular lymphoma C82.0: Follicular lymphoma grade I C82.00: Follicular lymphoma grade I, unspecified site C82.01: Follicular lymphoma grade I, lymph nodes of head, face, and neck C82.02: Follicular lymphoma grade I, intrathoracic lymph nodes C82.03: Follicular lymphoma grade I, intra-abdominal lymph nodes C82.04: Follicular lymphoma grade I, lymph nodes of axilla and upper limb C82.05: Fo…	Trialtrove	MD Anderson Cancer Center, University of Texas	Sponsor	Academic					cyclophosphamide prednisone diphenhydramine fludarabine axicabtagene ciloleucel acetaminophen	Immunosuppressant; DNA inhibitor Immunosuppressant; Corticosteroid agonist Histamine H1 receptor antagonist DNA synthesis inhibitor; Adenosine deaminase inhibitor; Ribonucleoside diphosphate reductase inhibitor; DNA repair enzyme inhibitor T cell stimulant; Immuno-oncology therapy Cyclooxygenase inhibitor	ribonucleotide reductase catalytic subunit M1; ribonucleotide reductase regulatory subunit M2 CD19 molecule	Anticancer, alkylating; Immunosuppressant Immunosuppressant; Anti-inflammatory Antiemetic; Antiallergic, non-asthma Anticancer, antimetabolite Anticancer, immunological Analgesic, NSAID	Small molecule > Synthetic small molecule Small molecule > Synthetic small molecule Small molecule > Synthetic small molecule Small molecule; Small molecule > Synthetic small molecule Biological > Cellular > Cell origin > Autologous; Biological > Cellular > Cell technology type > Chimaeric antigen receptor > CAR-T cell; Biological > Cellular > Cell type > Blood cell > Leukocyte > Lymphocyte > T c…	radiation therapy	Unidentified pharmacological activity		Miscellaneous	Small molecule > Synthetic small molecule	GPT	Predisposing; Prognostic	To learn about the safety of a drug called axicabtagene ciloleucel given in combination with radiation therapy to patients with relapsed/refractory FL.	Adverse Events Common Terminology Criteria for Adverse Events Safety and Tolerability	Safety/Toxicity > Adverse Drug Reactions Safety/Toxicity > Adverse Drug Reactions Safety/Toxicity > Safety/Tolerability	Incidence of Adverse Events, Graded According to National Cancer Institute Common Terminology Criteria for Adverse Events (NCI CTCAE) Version (v) 5.0 [Time Frame: through study completion; an average of 1 year] Primary Objectives: The primary objective of this study is to determine the safety of standard of care axicabtagene ciloleucel with bridging radiotherapy (RT) in patients with relapsed or …	Duration of overall response Overall response rate - duration Overall response rate Overall survival Progression-free survival	Efficacy > Clinical Response/Duration Efficacy > Clinical Response/Remission Efficacy > Clinical Response/Remission Efficacy > Survival Efficacy > Survival	Establish the rates of CRS and ICANS in patients treated with CAR T-cell therapy and radiation Determine complete response rate (CR) at approximately 1 month post CAR T-cell ---therapy Determine complete response rate (CR) at approximately 6 month post CAR T-cell ---therapy Determine the overall response rate (ORR) Determine the duration of response (DOR) Determine progression free survival (PFS)…	2024-01-08	Actual							2026-09-01	Anticipated	2028-09-01	Anticipated
484675	23-474 NCT06026319 TrialTroveID-484675	A Phase I Study of Bivalent CD79b and CD19 Directed CAR T Cells in Patients With Relapsed/Refractory Non-Hodgkin Lymphoma	I	Open	Oncology	Oncology: Lymphoma, Non-Hodgkin's	(N/A); Aggressive; Diffuse large B-cell lymphoma (DLBCL); Extranodal marginal zone B-cell lymphoma (MALT); Fourth line or greater; Indolent; Mantle cell lymphoma (MCL); Other subtype; Third line	Lymphoma; Lymphoma, B-Cell; Lymphoma, B-Cell, Marginal Zone; Lymphoma, Follicular; Lymphoma, Large B-Cell, Diffuse; Lymphoma, Large-Cell, Anaplastic; Lymphoma, Mantle-Cell; Lymphoma, Non-Hodgkin	C83.1: Mantle cell lymphoma C83.10: Mantle cell lymphoma, unspecified site C83.11: Mantle cell lymphoma, lymph nodes of head, face, and neck C83.12: Mantle cell lymphoma, intrathoracic lymph nodes C83.13: Mantle cell lymphoma, intra-abdominal lymph nodes C83.14: Mantle cell lymphoma, lymph nodes of axilla and upper limb C83.15: Mantle cell lymphoma, lymph nodes of inguinal region and lower limb C…	Trialtrove	Massachusetts General Hospital	Sponsor	Academic					CD79b-19 CAR T cells	Immuno-oncology therapy		Anticancer, immunological	Biological > Cellular > Cell technology type > Chimaeric antigen receptor > CAR-T cell; Biological > Gene therapy	cyclophosphamide fludarabine (IV)	Immunosuppressant; DNA inhibitor DNA synthesis inhibitor; Adenosine deaminase inhibitor; Ribonucleoside diphosphate reductase inhibitor; DNA repair enzyme inhibitor	ribonucleotide reductase catalytic subunit M1; ribonucleotide reductase regulatory subunit M2	Anticancer, alkylating; Immunosuppressant Anticancer, antimetabolite	Small molecule > Synthetic small molecule Small molecule; Small molecule > Synthetic small molecule	CD19; CD79B; GPT; MS4A1	Diagnostic; Predictive; Predisposing; Prognostic	This research study involves the study of CD79b-19 CAR T cells for treating people with relapsed/refractory Non-Hodgkin Lymphoma and to understand the side effects when treated with CD79b-19 CAR T cells.	Adverse Events Dose-limiting toxicities Safety and Tolerability	Safety/Toxicity > Adverse Drug Reactions Safety/Toxicity > Safety/Tolerability Safety/Toxicity > Safety/Tolerability	Primary Outcome Measures : Incidence of adverse events (AEs) [Time Frame: From Day 0 to 2 years post-treatment] Study-related adverse events (AEs) will be listed and tabulated by type and study cohort. The rate of AEs in all infused patients, both within study cohorts and overall, will be calculated and reported with exact 95% confidence intervals. A separate safety analysis will report similar i…	Overall response rate Overall survival Progression-free survival	Efficacy > Clinical Response/Remission Efficacy > Survival Efficacy > Survival	Secondary Outcome Measures : Overall Response Rate (ORR) [Time Frame: 1 month, 6 months, 12 months, and 24 months after CD79b-19 CAR T cells treatment] Data will be listed, tabulated, and presented descriptively using Kaplan Meier plots. Overall Survival (OS) [Time Frame: 1 month, 6 months, 12 months, and 24 months after CD79b-19 CAR T cells treatment] Data will be listed, tabulated, and presente…	2023-10-26	Actual							2027-01-01	Anticipated	2028-01-01	Anticipated
483534	ChiCTR2100047990 CTR20240335 FKC876-2022-002 TrialTroveID-483534	A non-interventional clinical study to evaluate the treatment of adult large B-cell lymphoma (r/r LBCL) that is refractory to first-line immunochemotherapy or relapses within 12 months after first-line immunochemotherapy.	IV	Open	Oncology	Oncology: Lymphoma, Non-Hodgkin's	(N/A); Aggressive; Diffuse large B-cell lymphoma (DLBCL); Follicular lymphoma (FL); Fourth line or greater; Indolent; Other subtype; Second line; Third line	Lymphoma, Follicular; Lymphoma, Large B-Cell, Diffuse; Lymphoma, Large-Cell, Anaplastic; Lymphoma, Non-Hodgkin	C82: Follicular lymphoma C82.0: Follicular lymphoma grade I C82.00: Follicular lymphoma grade I, unspecified site C82.01: Follicular lymphoma grade I, lymph nodes of head, face, and neck C82.02: Follicular lymphoma grade I, intrathoracic lymph nodes C82.03: Follicular lymphoma grade I, intra-abdominal lymph nodes C82.04: Follicular lymphoma grade I, lymph nodes of axilla and upper limb C82.05: Fo…	Trialtrove	(Other Hospital/Academic/Medical Center)	Sponsor	Academic					axicabtagene ciloleucel	T cell stimulant; Immuno-oncology therapy	CD19 molecule	Anticancer, immunological	Biological > Cellular > Cell origin > Autologous; Biological > Cellular > Cell technology type > Chimaeric antigen receptor > CAR-T cell; Biological > Cellular > Cell type > Blood cell > Leukocyte > Lymphocyte > T cell; Biological > Gene therapy; Biological > Nucleic acid > Nucleic acid, vector type > Viral vector > Retrovirus								The objective of this non-interventional observational study was to collect real-world data on Chinese relapses or refractory non-Hodgkin's lymphoma (R/R NHL) subjects treated with Alcirenxel injection, especially in the real world and in the wider population. To report clinical outcomes of Chinese patients treated by commercial CAR-T products in real world for the first time. To report best obje…	Complete response Overall response rate Overall survival Partial response	Efficacy > Clinical Response/Remission Efficacy > Clinical Response/Remission Efficacy > Survival Efficacy > Clinical Response/Remission	Outcome： overall Survival best objective response rate complete response partial response durable of response progress-free survival the primary endpoint is median OS.	Adverse Events Duration of overall response Immunogenicity (other timeframe) Immunogenicity Overall response rate - duration Overall response rate Pregnancy (contraceptive failure) Progression-free survival Serious Adverse Event	Safety/Toxicity > Adverse Drug Reactions Efficacy > Clinical Response/Duration Efficacy > Immunological Response Safety/Toxicity > Adverse Drug Reactions Efficacy > Clinical Response/Remission Efficacy > Clinical Response/Remission Efficacy > Clinical Failure (Efficacy) Efficacy > Survival Safety/Toxicity > Serious Adverse Events	Secondary endpoints and evaluation time serial number index Evaluation time End point indicator selection 1 Best objective response rate (bORR) 3 months, 6 months, 12 months, 18 months, 24 months after reinfusion effectiveness index 2 Complete response rate (CR) 3 months, 6 months, 12 months, 18 months, 24 months after reinfusion effectiveness index 3 Partial response rate (PR) 3 months, 6 months…	2021-11-01	Actual	31.43	Anticipated	2024-06-14	Anticipated	84.02	Anticipated	2031-06-14	Anticipated
483273	NCT06014762 P-CD19CD20-ALLO1-001 TrialTroveID-483273	Open-Label, Multicenter, Phase I Study to A ssess the Safety of P-CD19CD20-ALLO1 in Subjects With Selected Relapsed/Refractory B Cell Malignancies	I	Open	Oncology	Oncology: Leukemia, Chronic Lymphocytic; Oncology: Lymphoma, Non-Hodgkin's	(N/A); Aggressive; Diffuse large B-cell lymphoma (DLBCL); Extranodal marginal zone B-cell lymphoma (MALT); Follicular lymphoma (FL); Indolent; Mantle cell lymphoma (MCL); Other subtype; Small lymphocytic lymphoma (SLL); Third line	Leukemia, Lymphocytic, Chronic, B-Cell; Lymphoma; Lymphoma, B-Cell; Lymphoma, B-Cell, Marginal Zone; Lymphoma, Follicular; Lymphoma, Large B-Cell, Diffuse; Lymphoma, Large-Cell, Anaplastic; Lymphoma, Mantle-Cell; Lymphoma, Non-Hodgkin	C82: Follicular lymphoma C82.0: Follicular lymphoma grade I C82.00: Follicular lymphoma grade I, unspecified site C82.01: Follicular lymphoma grade I, lymph nodes of head, face, and neck C82.02: Follicular lymphoma grade I, intrathoracic lymph nodes C82.03: Follicular lymphoma grade I, intra-abdominal lymph nodes C82.04: Follicular lymphoma grade I, lymph nodes of axilla and upper limb C82.05: Fo…	Trialtrove	Poseida Therapeutics Roche	Sponsor Collaborator	Industry, all other pharma Industry, Top 20 Pharma	United States Switzerland	CA	San Diego Basel	92121 CH-4070	P-CD19CD20-ALLO1	T cell stimulant; Immuno-oncology therapy	CD19 molecule; membrane spanning 4-domains A1	Anticancer, immunological; Immunosuppressant	Biological > Cellular; Biological > Cellular > Cell origin > Allogeneic; Biological > Cellular > Cell technology type > Chimaeric antigen receptor > CAR-T cell; Biological > Cellular > Cell type > Blood cell > Leukocyte > Lymphocyte > T cell; Biological > Gene therapy; Biological > Nucleic acid > Nucleic acid, vector type > Non-viral vector > Transposon/integrase	rimiducid	Immunostimulant; T cell stimulant; Immuno-oncology therapy	Unspecified	Anticancer, immunological; Anticancer, vaccine; Vaccine adjuvant	Biological > Protein; Biological > Vaccine > Anticancer, vaccine	BTK; CD19; CD5; FCER2; GPT; MS4A1; ZC3H12D	Diagnostic; Predictive; Predisposing; Prognostic	To study comprised of open-label, dose escalation and expansion cohort study of P-CD19CD20-ALLO1 allogeneic T stem cell memory (Tscm) CAR-T cells in subjects with relapsed/refractory B cell malignancies To evaluate P-CD19CD20-ALLO1 in patients with B-cell malignancies.	Dose-limiting toxicities Maximum tolerated dose Safety and Tolerability	Safety/Toxicity > Safety/Tolerability Safety/Toxicity > Safety/Tolerability Safety/Toxicity > Safety/Tolerability	Primary Outcome Measures : To assess the safety and MTD of P-CD19CD20-ALLO1 based on dose limiting toxicities (DLT) [ Time Frame: Baseline through 28 days ] Number of subjects with DLT at each dose level to define an MTD To determine maximum tolerated dose (MTD) and assessing the safety of P-CD19CD20-ALLO1.	Adverse Events Complete response Duration of overall response Overall response rate - duration Overall response rate Overall survival Partial response Progression-free survival Safety and Tolerability	Safety/Toxicity > Adverse Drug Reactions Efficacy > Clinical Response/Remission Efficacy > Clinical Response/Duration Efficacy > Clinical Response/Remission Efficacy > Clinical Response/Remission Efficacy > Survival Efficacy > Clinical Response/Remission Efficacy > Survival Safety/Toxicity > Safety/Tolerability	Secondary Outcome Measures : The safety of P-CD19CD20-ALLO1 (AEs) [ Time Frame: Baseline through 36 months ] Incidence and severity of adverse events (AEs) The anti-B cell malignancy effect of P-CD19CD20-ALLO1 (ORR) [ Time Frame: Baseline through 15 years ] Overall Response Rate (ORR) - Percentage of patients with complete response (CR) or partial response (PR) The anti-B cell malignancy effect o…	2024-04-16	Actual							2029-03-01	Anticipated	2041-03-01	Anticipated
483255	CHN-PLAGH-BT-082 NCT06014073 TrialTroveID-483255	A Phase I/II Single-center Study Evaluating the Safety and Efficacy of TRAC and Power3 Genes Knock-out Allogeneic CD19-targeting CAR-T Cell (ATHENA) Therapy in Adults With Refractory/Relapsed B-cell Non-Hodgkin Lymphoma	I/II	Open	Oncology	Oncology: Lymphoma, Non-Hodgkin's	Aggressive; Diffuse large B-cell lymphoma (DLBCL); Extranodal marginal zone B-cell lymphoma (MALT); Fourth line or greater; Indolent; Mantle cell lymphoma (MCL); Other subtype; Second line; Stage III; Stage IV; Third line	Lymphoma; Lymphoma, B-Cell, Marginal Zone; Lymphoma, Large B-Cell, Diffuse; Lymphoma, Large-Cell, Anaplastic; Lymphoma, Mantle-Cell; Lymphoma, Non-Hodgkin	C83.1: Mantle cell lymphoma C83.10: Mantle cell lymphoma, unspecified site C83.11: Mantle cell lymphoma, lymph nodes of head, face, and neck C83.12: Mantle cell lymphoma, intrathoracic lymph nodes C83.13: Mantle cell lymphoma, intra-abdominal lymph nodes C83.14: Mantle cell lymphoma, lymph nodes of axilla and upper limb C83.15: Mantle cell lymphoma, lymph nodes of inguinal region and lower limb C…	Trialtrove	(Other Hospital/Academic/Medical Center) EdiGene Peking Union Medical College Hospital, CAMS	Sponsor Collaborator Collaborator	Academic Industry, all other pharma Academic	China		Beijing		ATHENA CAR-T cell therapy, EdiGene	T cell stimulant; Immuno-oncology therapy	CD19 molecule	Anticancer, immunological; Immunosuppressant	Biological > Cellular > Cell origin > Allogeneic; Biological > Cellular > Cell technology type > Chimaeric antigen receptor > CAR-T cell; Biological > Cellular > Cell type > Blood cell > Leukocyte > Lymphocyte > T cell; Biological > Gene therapy	cyclophosphamide fludarabine (IV)	Immunosuppressant; DNA inhibitor DNA synthesis inhibitor; Adenosine deaminase inhibitor; Ribonucleoside diphosphate reductase inhibitor; DNA repair enzyme inhibitor	ribonucleotide reductase catalytic subunit M1; ribonucleotide reductase regulatory subunit M2	Anticancer, alkylating; Immunosuppressant Anticancer, antimetabolite	Small molecule > Synthetic small molecule Small molecule; Small molecule > Synthetic small molecule	BCL2; BCL6; CCND1; CD19; CRP; GPT; MS4A1; MYC; NCOR2; TNF; ZC3H12D	Diagnostic; Predictive; Predisposing; Prognostic	To evaluate Safety and Efficacy of TRAC and Power3 Genes Knock-out Allogeneic CD19-targeting CAR-T Cell (ATHENA) Therapy in Adults With Refractory/Relapsed B-cell Non-Hodgkin Lymphoma	Adverse Events Complete response Dose-limiting toxicities Duration of overall response Overall response rate - duration Overall response rate Overall survival Partial response Progression-free survival Progressive disease rate Safety and Tolerability	Safety/Toxicity > Adverse Drug Reactions Efficacy > Clinical Response/Remission Safety/Toxicity > Safety/Tolerability Efficacy > Clinical Response/Duration Efficacy > Clinical Response/Remission Efficacy > Clinical Response/Remission Efficacy > Survival Efficacy > Clinical Response/Remission Efficacy > Survival Efficacy > Clinical Response/Progression Safety/Toxicity > Safety/Tolerability	The primary objective of this study was to evaluate the safety of ATHENA CAR-T cell therapy in patients with r/r B-cell NHL. The primary objectives of the trial were to evaluate the tolerability and safety of ATHENA CAR-T in patients with r/r B-cell NHL, and determine recommended phase 2 dose (RP2D). Primary Outcome Measures : Phase 1: Incidence of adverse events (AE) defined as DLT [ Time Frame:…	C reactive protein Hamilton Rating Scale for Anxiety Overall response rate Overall survival Progression-free survival Safety and Tolerability	Efficacy > Inflammatory Assessment Efficacy > Patient Assessment Instruments (Efficacy) Efficacy > Clinical Response/Remission Efficacy > Survival Efficacy > Survival Safety/Toxicity > Safety/Tolerability	The secondary objectives were to evaluate the pharmacokinetics, pharmacodynamics and efficacy of ATHENA CAR-T. Secondary Outcome Measures : Phase 1 and phase 2: Pharmacokinetics: Levels of ATHENA CAR-positive T cells circulating in blood over time [ Time Frame: 12 months ] Number and copy number of ATHENA CAR-T cells were assessed by number in peripheral blood. Blood samples were collected before…	2023-09-06	Actual							2025-09-01	Anticipated	2026-09-01	Anticipated
482156	TrialTroveID-482156	Quantification and Immunophenotypic Characterisation of CAR T-Cells by Flow Cytometry and Correlation with Clinical Outcomes for Patients with Large B Cell Lymphoma	IV	Completed	Oncology	Oncology: Lymphoma, Non-Hodgkin's	(N/A); Aggressive; Diffuse large B-cell lymphoma (DLBCL); Fourth line or greater; Second line; Third line	Lymphoma, Large B-Cell, Diffuse; Lymphoma, Large-Cell, Anaplastic; Lymphoma, Non-Hodgkin	C83.3: Diffuse large B-cell lymphoma C83.30: Diffuse large B-cell lymphoma, unspecified site C83.31: Diffuse large B-cell lymphoma, lymph nodes of head, face, and neck C83.32: Diffuse large B-cell lymphoma, intrathoracic lymph nodes C83.33: Diffuse large B-cell lymphoma, intra-abdominal lymph nodes C83.34: Diffuse large B-cell lymphoma, lymph nodes of axilla and upper limb C83.35: Diffuse large B…	Trialtrove	(Other Hospital/Academic/Medical Center)	Sponsor	Academic					tisagenlecleucel-t axicabtagene ciloleucel	T cell stimulant; Immuno-oncology therapy T cell stimulant; Immuno-oncology therapy	CD19 molecule CD19 molecule	Anticancer, immunological Anticancer, immunological	Biological > Cellular; Biological > Cellular > Cell origin > Autologous; Biological > Cellular > Cell technology type > Chimaeric antigen receptor > CAR-T cell; Biological > Cellular > Cell type > Blood cell > Leukocyte > Lymphocyte > T cell; Biological > Gene therapy; Biological > Nucleic acid > Nucleic acid, vector type > Viral vector > Lentivirus Biological > Cellular > Cell origin > Autologou…						CD4; CD69; CD8A; PDCD1; TIGIT	Diagnostic; Predictive; Predisposing; Prognostic	To evaluate and quantify by flow cytometry the in vivo CAR T-cell expansion (including CD4+ CAR T-cells andCD8+ CAR T-cells) and expression of PD1, TIGIT and CD69 on CAR T-cells in patients treated with tisagenlecleucel(tisa-cel) and axicabtagene ciloleucel (axi-cel) and correlate this with clinical outcomes							2021-08-01	Actual							2022-12-01	Actual			2023-06-08
481517	GIMI-IRB-23001 NCT05995015 TrialTroveID-481517	Universal 4SCAR19U T Cell Therapy for the Treatment of Relapsed and Refractory B Cell Malignancies	I	Open	Oncology	Oncology: Leukemia, Acute Lymphocytic; Oncology: Lymphoma, Non-Hodgkin's	(N/A); Aggressive; B-cell; Diffuse large B-cell lymphoma (DLBCL); Follicular lymphoma (FL); Indolent; Mantle cell lymphoma (MCL); Other subtype; Second line; Small lymphocytic lymphoma (SLL); Waldenstrom's macroglobulinemia (WM)	Lymphoma, Follicular; Lymphoma, Large B-Cell, Diffuse; Lymphoma, Large-Cell, Anaplastic; Lymphoma, Mantle-Cell; Lymphoma, Non-Hodgkin; Neoplasms; Precursor Cell Lymphoblastic Leukemia-Lymphoma; Waldenstrom Macroglobulinemia	C82: Follicular lymphoma C82.0: Follicular lymphoma grade I C82.00: Follicular lymphoma grade I, unspecified site C82.01: Follicular lymphoma grade I, lymph nodes of head, face, and neck C82.02: Follicular lymphoma grade I, intrathoracic lymph nodes C82.03: Follicular lymphoma grade I, intra-abdominal lymph nodes C82.04: Follicular lymphoma grade I, lymph nodes of axilla and upper limb C82.05: Fo…	Trialtrove	Shenzhen Geno-Immune Medical Institute (Other Hospital/Academic/Medical Center)	Sponsor Collaborator	Industry, all other pharma Academic	China		Shenzhen		universal CD19-specific CAR gene-engineered T cells, Shenzhen Geno-Immune Medical Institute	T cell stimulant; Immuno-oncology therapy	CD19 molecule	Anticancer, immunological	Biological > Cellular > Cell technology type > Chimaeric antigen receptor > CAR-T cell; Biological > Cellular > Cell type > Blood cell > Leukocyte > Lymphocyte > T cell; Biological > Gene therapy						CD19	Diagnostic; Predictive; Prognostic	The purpose of this study is to assess the feasibility, safety and efficacy of universal CAR T cell therapy against CD19-positive hematological malignancies using a novel CD19-specific CAR T cell product, 4SCAR19U T cells. The study also aims to learn more about the function of the 4SCAR19U T cells and their persistence in patients.	Adverse Events Common Terminology Criteria for Adverse Events Safety and Tolerability	Safety/Toxicity > Adverse Drug Reactions Safety/Toxicity > Adverse Drug Reactions Safety/Toxicity > Safety/Tolerability	Primary Outcome Measures : Safety of 4SCAR19U CAR-T cells infusion [Time Frame: 24 weeks] Safety of 4SCAR19U T cells in patients with relapsed and refractory B-ALL, BCL using CTCAE 4 standard to evaluate the level of adverse events	Complete response Overall response rate Partial response Response evaluation criteria in solid tumors	Efficacy > Clinical Response/Remission Efficacy > Clinical Response/Remission Efficacy > Clinical Response/Remission Efficacy > Clinical Response/Remission	Secondary Outcome Measures : Anti-tumor activity of 4SCAR19U cells after infusion [Time Frame: 1 year] Objective responses (complete response (CR) + partial response (PR)) are assessed by the Response Evaluation Criteria in Solid Tumors (RECIST) v1.1 criteria.	2023-08-16	Actual							2026-09-30	Anticipated	2026-12-31	Anticipated
480448	TrialTroveID-480448	LIFE AFTER CAR T-CELLS : DO PATIENTS RECOVER A NORMAL LIFE?	IV	Completed	Oncology	Oncology: Lymphoma, Non-Hodgkin's	(N/A); Aggressive; Diffuse large B-cell lymphoma (DLBCL); Follicular lymphoma (FL); Indolent; Mantle cell lymphoma (MCL); Second line	Lymphoma, Follicular; Lymphoma, Large B-Cell, Diffuse; Lymphoma, Large-Cell, Anaplastic; Lymphoma, Mantle-Cell; Lymphoma, Non-Hodgkin	C82: Follicular lymphoma C82.0: Follicular lymphoma grade I C82.00: Follicular lymphoma grade I, unspecified site C82.01: Follicular lymphoma grade I, lymph nodes of head, face, and neck C82.02: Follicular lymphoma grade I, intrathoracic lymph nodes C82.03: Follicular lymphoma grade I, intra-abdominal lymph nodes C82.04: Follicular lymphoma grade I, lymph nodes of axilla and upper limb C82.05: Fo…	Trialtrove	(Other Hospital/Academic/Medical Center)	Sponsor	Academic					tisagenlecleucel-t axicabtagene ciloleucel brexucabtagene autoleucel	T cell stimulant; Immuno-oncology therapy T cell stimulant; Immuno-oncology therapy T cell stimulant; Immuno-oncology therapy	CD19 molecule CD19 molecule CD19 molecule	Anticancer, immunological Anticancer, immunological Anticancer, immunological	Biological > Cellular; Biological > Cellular > Cell origin > Autologous; Biological > Cellular > Cell technology type > Chimaeric antigen receptor > CAR-T cell; Biological > Cellular > Cell type > Blood cell > Leukocyte > Lymphocyte > T cell; Biological > Gene therapy; Biological > Nucleic acid > Nucleic acid, vector type > Viral vector > Lentivirus Biological > Cellular > Cell origin > Autologou…						ATXN3	Prognostic	To evaluate health-related quality of life (HRQol), as well as physical, social and professional outcomes after CAR-T cell therapy Other questionnaires evaluated cognitive state (FACT-Cog), fatigue (FACT-Fatigue), anxiety and depression (HADscale), post-traumatic stress disorder (PTSD), and sexuality (VICAN) HRQol changes were assessed using the FACT-Lym questionnaire			Primary objective was to describe HRQol changes during the first year after CAR-T cell treatment.			Secondary objectives were to describe psychological factors and to evaluate satisfaction about normal life recovery	2022-03-01	Actual	5.03	Actual	2022-08-01	Actual							2023-06-09
479894	2023-0485 20230774 3445322 854687 CRG-022-101 FIRCE-1 NCT05972720 TrialTroveID-479894	An Open-label, Multicenter Phase II Study Evaluating the Efficacy and Safety of Firi-cel, a CD22-directed Autologous Chimeric Antigen Receptor (CAR) T-cell Therapy in Patients With Relapsed/Refractory Large B-Cell Lymphoma After CD19-directed CAR T-cell Therapy	II	Terminated	Oncology	Oncology: Lymphoma, Non-Hodgkin's	(N/A); Aggressive; Diffuse large B-cell lymphoma (DLBCL); Extranodal marginal zone B-cell lymphoma (MALT); Follicular lymphoma (FL); Indolent; Second line; Third line	Lymphoma; Lymphoma, B-Cell; Lymphoma, B-Cell, Marginal Zone; Lymphoma, Follicular; Lymphoma, Large B-Cell, Diffuse; Lymphoma, Large-Cell, Anaplastic; Lymphoma, Non-Hodgkin	C82: Follicular lymphoma C82.0: Follicular lymphoma grade I C82.00: Follicular lymphoma grade I, unspecified site C82.01: Follicular lymphoma grade I, lymph nodes of head, face, and neck C82.02: Follicular lymphoma grade I, intrathoracic lymph nodes C82.03: Follicular lymphoma grade I, intra-abdominal lymph nodes C82.04: Follicular lymphoma grade I, lymph nodes of axilla and upper limb C82.05: Fo…	Trialtrove	Cargo Therapeutics	Sponsor	Industry, all other pharma	United States	CA	San Carlos	CA 94070	firicabtagene autoleucel	T cell stimulant; Immuno-oncology therapy; Immune checkpoint inhibitor	CD22 molecule	Anticancer, immunological	Biological > Cellular > Cell origin > Autologous; Biological > Cellular > Cell technology type > Chimaeric antigen receptor > CAR-T cell; Biological > Cellular > Cell type > Blood cell > Leukocyte > Lymphocyte > T cell; Biological > Gene therapy; Biological > Nucleic acid > Nucleic acid, vector type > Viral vector > Lentivirus	cyclophosphamide fludarabine	Immunosuppressant; DNA inhibitor DNA synthesis inhibitor; Adenosine deaminase inhibitor; Ribonucleoside diphosphate reductase inhibitor; DNA repair enzyme inhibitor	ribonucleotide reductase catalytic subunit M1; ribonucleotide reductase regulatory subunit M2	Anticancer, alkylating; Immunosuppressant Anticancer, antimetabolite	Small molecule > Synthetic small molecule Small molecule; Small molecule > Synthetic small molecule	CD19; CHD7	Diagnostic; Predictive; Prognostic	To evaluate the safety, tolerability, efficacy, pharmacokinetics, pharmacodynamics, and immunogenicity of firicabtagene autoleucel (firi-cel), a CD22-directed autologous Chimeric Antigen Receptor (CAR) T-cell therapy for the treatment of relapsed or refractory large B-cell lymphoma (LBCL). To evaluate the safety/efficacy of CRG-022 at 1x106 CAR+ T cells/kg in pts with R/R LBCL whose disease has p…	Overall response rate Partial response	Efficacy > Clinical Response/Remission Efficacy > Clinical Response/Remission	Objective response rate - Blinded independent review [ Time Frame: Up to 24 months ] Percentage of patients with complete or partial response determined by a blinded independent review committee The primary endpoint is ORR according to Lugano response criteria (Cheson, 2014) by blinded independent review. Primary objective • To evaluate the efficacy of firi-cel in patients wtth LBCL that s R/R to…	Adverse Events Complete response-duration Complete response Duration of overall response Overall response rate Overall survival Partial response Progression-free survival Treatment Emergent Adverse Events	Safety/Toxicity > Adverse Drug Reactions Efficacy > Clinical Response/Remission Efficacy > Clinical Response/Remission Efficacy > Clinical Response/Duration Efficacy > Clinical Response/Remission Efficacy > Survival Efficacy > Clinical Response/Remission Efficacy > Survival Safety/Toxicity > Adverse Drug Reactions	Secondary Outcome Measures : Objective response rate - Investigator assessment [ Time Frame: Up to 24-months ] Percentage of patients with complete or partial response determined by the investigator Complete response rate [ Time Frame: Up to 24-months ] Percentage of patients who achieve a Complete Response determined by independent review committee and investigators assessment Duration of respon…	2023-08-01	Actual	17.98	Actual	2025-01-29	Actual	0	Actual	2025-01-29	Actual	2025-04-04	Actual
479217	NCT05963217 TBI-200101 TrialTroveID-479217	Phase I/Ib Study of TBI-2001 for Patients With Relapsed or Refractory CD19+ B-cell Lymphoma, Chronic Lymphocytic Leukemia (CLL), Small Lymphocytic Lymphoma (SLL)	I	Open	Oncology	Oncology: Leukemia, Chronic Lymphocytic; Oncology: Lymphoma, Non-Hodgkin's	(N/A); Indolent; Second line; Small lymphocytic lymphoma (SLL)	Leukemia; Leukemia, Lymphocytic, Chronic, B-Cell; Leukemia, Lymphoid; Lymphoma; Lymphoma, B-Cell; Lymphoma, Large-Cell, Anaplastic; Lymphoma, Non-Hodgkin	C83.00: Small cell B-cell lymphoma, unspecified site C83.01: Small cell B-cell lymphoma, lymph nodes of head, face, and neck C83.02: Small cell B-cell lymphoma, intrathoracic lymph nodes C83.03: Small cell B-cell lymphoma, intra-abdominal lymph nodes C83.04: Small cell B-cell lymphoma, lymph nodes of axilla and upper limb C83.05: Small cell B-cell lymphoma, lymph nodes of inguinal region and lowe…	Trialtrove	University Health Network, Toronto Takara Bio	Sponsor Collaborator	Academic Industry, all other pharma	Japan		Kusatsu	525-0058	TBI-2001	T cell stimulant; CD19 antagonist; Immuno-oncology therapy	CD19 molecule	Anticancer, immunological	Biological > Cellular; Biological > Cellular > Cell origin > Autologous; Biological > Cellular > Cell technology type > Chimaeric antigen receptor > CAR-T cell; Biological > Cellular > Cell technology type > T cell receptor; Biological > Cellular > Cell type > Blood cell > Leukocyte > Lymphocyte > T cell; Biological > Gene therapy	fludarabine (IV) cyclophosphamide (IV), unspecified	DNA synthesis inhibitor; Adenosine deaminase inhibitor; Ribonucleoside diphosphate reductase inhibitor; DNA repair enzyme inhibitor DNA inhibitor	ribonucleotide reductase catalytic subunit M1; ribonucleotide reductase regulatory subunit M2	Anticancer, antimetabolite Immunosuppressant	Small molecule; Small molecule > Synthetic small molecule Small molecule > Synthetic small molecule	CD19	Diagnostic; Predictive; Prognostic	This is a Phase 1/1b, open-label, dose-escalation study to evaluate the safety and the efficacy of anti-CD19 chimeric antigen receptor (CAR) (TBI-2001) for relapsed or refractory CD19+ B-cell lymphoma Chronic Lymphocytic Leukemia (CLL), Small Lymphocytic Lymphoma (SLL).	Adverse Events Dose-limiting toxicities Safety and Tolerability	Safety/Toxicity > Adverse Drug Reactions Safety/Toxicity > Safety/Tolerability Safety/Toxicity > Safety/Tolerability	Primary Outcome Measures : Safety of TBI-2001 [ Time Frame: One month ] Dose Limiting Toxicities (DLTs) Safety of TBI-2001 [ Time Frame: One year ] Adverse event (AEs) Safety of TBI-2001 [ Time Frame: One year ] Laboratory testing- RCR appearance and Clonality Recommended phase 2 dose (RP2D) of TBI-2001 [ Time Frame: One year ] RP2D to be determined during the dose escalation cohort	Complete response Minimal Residual Disease Overall response rate Overall survival Progression-free survival Response rate	Efficacy > Clinical Response/Remission Efficacy > Clinical Response/Remission Efficacy > Clinical Response/Remission Efficacy > Survival Efficacy > Survival Efficacy > Clinical Response/Remission	Secondary Outcome Measures : Efficacy of TBI-2001; Overall Response Rate (ORR) [ Time Frame: One year ] Overall Response Rate (ORR) (Complete Response (CR)+Partial Response(PR)) Efficacy of TBI-2001; Durable Response Rate (DRR) [ Time Frame: One year ] Durable Response Rate (DRR) as defined as CR or PR sustained for at least 6 months Efficacy of TBI-2001; Progression free survival (PFS) [ Time Fr…	2023-07-26	Actual							2026-03-30	Anticipated	2026-05-30	Anticipated
478108	NCT05950802 ODIN OZM-124 TrialTroveID-478108	Optimizing lymphoDepletion to Improve Outcomes In Patients Receiving CAR T Cell Therapy With Yescarta/AxicabtageNeciloleucel (ODIN)	I	Open	Oncology	Oncology: Lymphoma, Non-Hodgkin's	(N/A); Aggressive; Diffuse large B-cell lymphoma (DLBCL); Other subtype; Second line; Third line	Lymphoma, Large B-Cell, Diffuse; Lymphoma, Large-Cell, Anaplastic; Lymphoma, Non-Hodgkin	C83.3: Diffuse large B-cell lymphoma C83.30: Diffuse large B-cell lymphoma, unspecified site C83.31: Diffuse large B-cell lymphoma, lymph nodes of head, face, and neck C83.32: Diffuse large B-cell lymphoma, intrathoracic lymph nodes C83.33: Diffuse large B-cell lymphoma, intra-abdominal lymph nodes C83.34: Diffuse large B-cell lymphoma, lymph nodes of axilla and upper limb C83.35: Diffuse large B…	Trialtrove	University Health Network, Toronto	Sponsor	Academic					axicabtagene ciloleucel	T cell stimulant; Immuno-oncology therapy	CD19 molecule	Anticancer, immunological	Biological > Cellular > Cell origin > Autologous; Biological > Cellular > Cell technology type > Chimaeric antigen receptor > CAR-T cell; Biological > Cellular > Cell type > Blood cell > Leukocyte > Lymphocyte > T cell; Biological > Gene therapy; Biological > Nucleic acid > Nucleic acid, vector type > Viral vector > Retrovirus	cyclophosphamide radiation therapy fludarabine	Immunosuppressant; DNA inhibitor Unidentified pharmacological activity DNA synthesis inhibitor; Adenosine deaminase inhibitor; Ribonucleoside diphosphate reductase inhibitor; DNA repair enzyme inhibitor	ribonucleotide reductase catalytic subunit M1; ribonucleotide reductase regulatory subunit M2	Anticancer, alkylating; Immunosuppressant Miscellaneous Anticancer, antimetabolite	Small molecule > Synthetic small molecule Small molecule > Synthetic small molecule Small molecule; Small molecule > Synthetic small molecule	IL6; IL6R; MS4A1; PIK3CA; TERT; TNF	Companion Diagnosis; Diagnostic; Predictive; Predisposing; Prognostic	This is a Phase 1b study of participants with Diffuse Large B Cell Lymphoma (DLBCL). The purpose of this study is to identify an optimized lymphodenpletion (LD) regimen by evaluating standard and intermediate doses of Fludarabine (Flu) / Cyclophosphamide (Cy) with or without a fixed dose of total lymphoid irradiation (TLI) in the setting of standard of care CAR T cell therapy.	Dose-limiting toxicities Maximum tolerated dose Safety and Tolerability	Safety/Toxicity > Safety/Tolerability Safety/Toxicity > Safety/Tolerability Safety/Toxicity > Safety/Tolerability	Primary Outcome Measures : safety and tolerability of chemo rads as conditioning chemo [Time Frame: baseline through Day 30] To assess the safety and tolerability of a combination chemo-radiation lymphodepletion (LD) regimen (Fludarabine (Flu)/Cyclophosphamide (Cy) + total lymphoid irradiation (TLI ) in patients receiving standard of care CAR T cell therapy for relapsed/refractory diffuse large B…	Complete response Overall response rate Progression-free survival	Efficacy > Clinical Response/Remission Efficacy > Clinical Response/Remission Efficacy > Survival	Secondary Outcome Measures : Overall response rate [Time Frame: baseline through day 365] The overall response rate is the proportion of patients with either a CR or PR while on study. All patients who do not meet the criteria for objective response by the analysis data cutoff date will be considered non-responders. This will be measured by CT/PET Complete response [Time Frame: baseline through d…	2023-07-14	Actual							2027-09-01	Anticipated	2027-09-01	Anticipated
477884	CHN-PLAGH-BT-081 NCT05948033 TrialTroveID-477884	Phase I/II Study of CD70 Targeted CAR-T Cell Treatment in CD70 Positive Relapsed/Refractory Lymphoma	I/II	Open	Oncology	Oncology: Leukemia, Chronic Lymphocytic; Oncology: Lymphoma, Hodgkin's; Oncology: Lymphoma, Non-Hodgkin's	(N/A); Aggressive; Classical; Diffuse large B-cell lymphoma (DLBCL); Follicular lymphoma (FL); Indolent; Mantle cell lymphoma (MCL); Nodular lymphocyte-predominant; Other subtype; Second line; Small lymphocytic lymphoma (SLL); Third line	Hodgkin Disease; Leukemia, Lymphocytic, Chronic, B-Cell; Lymphoma; Lymphoma, Follicular; Lymphoma, Large B-Cell, Diffuse; Lymphoma, Large-Cell, Anaplastic; Lymphoma, Mantle-Cell; Lymphoma, Non-Hodgkin	C81: Hodgkin lymphoma C81.0: Nodular lymphocyte predominant Hodgkin lymphoma C81.00: Nodular lymphocyte predominant Hodgkin lymphoma, unspecified site C81.01: Nodular lymphocyte predominant Hodgkin lymphoma, lymph nodes of head, face, and neck C81.02: Nodular lymphocyte predominant Hodgkin lymphoma, intrathoracic lymph nodes C81.03: Nodular lymphocyte predominant Hodgkin lymphoma, intra-abdominal…	Trialtrove	(Other Hospital/Academic/Medical Center) UTC Therapeutics	Sponsor Collaborator	Academic Industry, all other pharma	China		Shanghai	200127	UCL-70802	T cell stimulant; Immuno-oncology therapy	CD70 molecule	Anticancer, immunological	Biological > Cellular > Cell origin > Autologous; Biological > Cellular > Cell technology type > Chimaeric antigen receptor > CAR-T cell; Biological > Cellular > Cell type > Blood cell > Leukocyte > Lymphocyte > T cell; Biological > Gene therapy; Biological > Nucleic acid > Nucleic acid, vector type > Viral vector > Lentivirus	cyclophosphamide fludarabine (IV)	Immunosuppressant; DNA inhibitor DNA synthesis inhibitor; Adenosine deaminase inhibitor; Ribonucleoside diphosphate reductase inhibitor; DNA repair enzyme inhibitor	ribonucleotide reductase catalytic subunit M1; ribonucleotide reductase regulatory subunit M2	Anticancer, alkylating; Immunosuppressant Anticancer, antimetabolite	Small molecule > Synthetic small molecule Small molecule; Small molecule > Synthetic small molecule	CD70; CRP; TNF	Diagnostic; Predictive; Predisposing; Prognostic	In this single-center, single-arm,prospective, open-label, phase 1/2 study, the safety and efficacy of autologous CD70 targeted chimeric antigen receptor modified T (CAR-T) cell therapy will be evaluated in patients with CD70 antigen positive Relapsed/Refractory Lymphoma . In this clinical trial, at least 12 eligible patients in dose escalation period will be enrolled to receive 3 doses of CD70-C…	Adverse Events Common Terminology Criteria for Adverse Events Dose-limiting toxicities Maximum tolerated dose Treatment Emergent Adverse Events	Safety/Toxicity > Adverse Drug Reactions Safety/Toxicity > Adverse Drug Reactions Safety/Toxicity > Safety/Tolerability Safety/Toxicity > Safety/Tolerability Safety/Toxicity > Adverse Drug Reactions	Incidence of treatment related adverse events（AEs） [Time Frame: Up to 12 months since the initiation of CD70-CAR-T cell therapy.] AE is defined as any adverse medical event from the date of randomization to 12 months after CD70-CAR-T cells infusion. Among them, CRS and ICANS were graded according to American Society for Transplantation and Cellular Therapy (ASTCT) criteria. Other AEs were graded …	C reactive protein Complete response Duration of overall response Overall response rate - duration Overall response rate Overall survival Partial response Progression-free survival Progressive disease rate Stable Disease Time to response	Efficacy > Inflammatory Assessment Efficacy > Clinical Response/Remission Efficacy > Clinical Response/Duration Efficacy > Clinical Response/Remission Efficacy > Clinical Response/Remission Efficacy > Survival Efficacy > Clinical Response/Remission Efficacy > Survival Efficacy > Clinical Response/Progression Efficacy > Clinical Response/Remission Efficacy > Disease Progression	Number and copy number of CD70-CAR-T cells [Time Frame: Up to 3 years] Number and copy number of CD70-CAR-T cells are evaluated by number in peripheral blood and tumor tissue. Objective response rate (ORR) [Time Frame: Up to 3 years] The incidence of complete response (CR), partial response (PR), stable disease (SD), progressive disease (PD), or unevaluable (UE) as the best response to treatment …	2023-07-15	Actual							2025-12-31	Anticipated	2026-12-31	Anticipated
475528	CTRI/2023/03/050689 ESHA Ib/II HCAR19 TrialTroveID-475528	Evaluating Efficacy and Safety of HCAR19 in pediatric, adolescents and young adults with relapsed/ refractory B- Acute lymphoblastic leukemia (ESHA) - A Phase Ib/II Clinical Trial.	I/II	Open	Oncology	Oncology: Leukemia, Acute Lymphocytic; Oncology: Lymphoma, Non-Hodgkin's	(N/A); Aggressive; Fourth line or greater; Indolent; Pediatric or Adolescent; Second line; Third line	Lymphoma, Large-Cell, Anaplastic; Lymphoma, Non-Hodgkin; Precursor Cell Lymphoblastic Leukemia-Lymphoma	C83.9: Non-follicular (diffuse) lymphoma, unspecified C83.90: Non-follicular (diffuse) lymphoma, unspecified, unspecified site C83.91: Non-follicular (diffuse) lymphoma, unspecified, lymph nodes of head, face, and neck C83.92: Non-follicular (diffuse) lymphoma, unspecified, intrathoracic lymph nodes C83.93: Non-follicular (diffuse) lymphoma, unspecified, intra-abdominal lymph nodes C83.94: Non-fo…	Trialtrove	Tata Memorial Hospital	Sponsor	Academic					HCAR-19	T cell stimulant; Immuno-oncology therapy; Immune checkpoint stimulant	CD19 molecule; CD3 epsilon subunit of T-cell receptor complex; TNF receptor superfamily member 9	Anticancer, immunological	Biological > Cellular > Cell origin > Autologous; Biological > Cellular > Cell technology type > Chimaeric antigen receptor > CAR-T cell; Biological > Cellular > Cell type > Blood cell > Leukocyte > Lymphocyte > T cell; Biological > Gene therapy; Biological > Nucleic acid > Nucleic acid, vector type > Viral vector > Lentivirus						CD19; NOL3	Diagnostic; Predictive; Prognostic	To Evaluate Efficacy and Safety of HCAR19 in pediatric, adolescents and young adults with relapsed/ refractory B- Acute lymphoblastic leukemia (ESHA)	Overall response rate Safety and Tolerability	Efficacy > Clinical Response/Remission Safety/Toxicity > Safety/Tolerability	Primary Outcome i. To find the Phase 2 Dose P2D of HCAR19 in patients with relapsed refractory B ALL aged to 25 years. ii. To demonstrate efficacy of HCAR19 T cells in patients to 3 to 25 years of age with relapsed refractory B Cell ALL by Day 30 Bone Marrow Flow Cytometry Response iii. To establish safety and efficacy of HCAR19 when used as above. TimePoints i. Day 30 Bone Marrow Response by Mor…			Secondary Outcome i. To study the persistence, expansion and phenotype of HCAR19 T-cells in the target tissues (blood, bone-marrow, cerebrospinal fluid (CSF), and other extramedullary sites if involved. ii. To study cytokine level and other biomarkers of toxicity and efficacy of infused HCAR19 T cells. To correlate toxicities, efficacy and biomarkers profile with steps and protocols of manufactur…	2023-03-16	Actual
475521	NCT05923541 TrialTroveID-475521	Clinical Study on Efficacy, Safety and Cytopharmacokinetics of RD13-02 Cell Injection in the Treatment of Patients With Recurrent or Refractory CD7-positive Hematologic Malignancies	I	Completed	Oncology	Oncology: Leukemia, Acute Lymphocytic; Oncology: Lymphoma, Non-Hodgkin's	(N/A); Aggressive; Line of therapy N/A; Lymphoblastic lymphoma (LBL)	Hematologic Neoplasms; Lymphoma, Large-Cell, Anaplastic; Lymphoma, Non-Hodgkin; Neoplasms; Precursor Cell Lymphoblastic Leukemia-Lymphoma	C83.5: Lymphoblastic (diffuse) lymphoma C83.50: Lymphoblastic (diffuse) lymphoma, unspecified site C83.51: Lymphoblastic (diffuse) lymphoma, lymph nodes of head, face, and neck C83.52: Lymphoblastic (diffuse) lymphoma, intrathoracic lymph nodes C83.53: Lymphoblastic (diffuse) lymphoma, intra-abdominal lymph nodes C83.54: Lymphoblastic (diffuse) lymphoma, lymph nodes of axilla and upper limb C83.5…	Trialtrove	(Other Hospital/Academic/Medical Center) Nanjing Bioheng Biotech Co.	Sponsor Collaborator	Academic Industry, all other pharma	China		Nanjing		CTD-401	T cell stimulant; Immuno-oncology therapy	CD7 molecule	Anticancer, immunological	Biological > Cellular; Biological > Cellular > Cell origin > Allogeneic; Biological > Cellular > Cell technology type > Chimaeric antigen receptor > CAR-T cell; Biological > Cellular > Cell type > Blood cell > Leukocyte > Lymphocyte > T cell; Biological > Gene therapy; Biological > Nucleic acid > Nucleic acid, vector type > Viral vector > Adeno-associated virus						CD7; NOTCH1; PTEN	Diagnostic; Predictive; Predisposing; Prognostic	To evaluate the safety of CD7 CAR-T therapy for patients with CD7-positive relapsed or refractory T-ALL/LBL, and to evaluate the pharmacokinetics of CD7 CAR-T in patients.	Complete response Overall response rate Partial response	Efficacy > Clinical Response/Remission Efficacy > Clinical Response/Remission Efficacy > Clinical Response/Remission	Primary Outcome Measures : Overall response rate, ORR [ Time Frame: Evaluate at 4 weeks after CAR-T infusion ] The proportion of patients with CR (complete response) /CRi (complete response with incomplete blood cell recovery) and PR (partial response). Overall response rate, ORR [ Time Frame: Evaluate at 8 weeks after CAR-T infusion ] The proportion of patients with CR (complete response) /CRi (…	Event-free survival Overall response rate - duration Overall response rate Overall survival	Efficacy > Survival Efficacy > Clinical Response/Remission Efficacy > Clinical Response/Remission Efficacy > Survival	Secondary Outcome Measures : Overall response rate with MRD-negative, MRD-ORR [ Time Frame: Up to 1 years after CAR-T infusion ] Proportion of patients achieving CR/CRi who is MRD-negative in bone marrow Duration of remission, DOR [ Time Frame: Up to 1 years after CAR-T infusion ] The time from CR/CRi and PR to disease relapsed or death due to disease progression after CAR-T infusion Event-free s…	2023-06-26	Actual							2024-08-31	Actual	2024-08-31	Actual
474167	BHCT-RD13-02-06 TrialTroveID-474167	Clinical Study on Efficacy, Safety and Pharmacokinetics of CAR T Cell Injection in Patients With Recurrent or Refractory Cluster Of Differentiation 7(CD7)-Positive Hematologic Malignancies	I	Completed	Oncology	Oncology: Leukemia, Acute Lymphocytic; Oncology: Leukemia, Acute Myelogenous; Oncology: Lymphoma, Non-Hodgkin's	(N/A); Aggressive; Lymphoblastic lymphoma (LBL); Second line; T-cell	Hematologic Diseases; Hematologic Neoplasms; Leukemia, Myeloid, Acute; Lymphoma, Large-Cell, Anaplastic; Lymphoma, Non-Hodgkin; Neoplasms; Precursor Cell Lymphoblastic Leukemia-Lymphoma	C83.5: Lymphoblastic (diffuse) lymphoma C83.50: Lymphoblastic (diffuse) lymphoma, unspecified site C83.51: Lymphoblastic (diffuse) lymphoma, lymph nodes of head, face, and neck C83.52: Lymphoblastic (diffuse) lymphoma, intrathoracic lymph nodes C83.53: Lymphoblastic (diffuse) lymphoma, intra-abdominal lymph nodes C83.54: Lymphoblastic (diffuse) lymphoma, lymph nodes of axilla and upper limb C83.5…	Trialtrove	(Other Hospital/Academic/Medical Center) Nanjing Bioheng Biotech Co.	Sponsor Collaborator	Academic Industry, all other pharma	China		Nanjing		CTD-401	T cell stimulant; Immuno-oncology therapy	CD7 molecule	Anticancer, immunological	Biological > Cellular; Biological > Cellular > Cell origin > Allogeneic; Biological > Cellular > Cell technology type > Chimaeric antigen receptor > CAR-T cell; Biological > Cellular > Cell type > Blood cell > Leukocyte > Lymphocyte > T cell; Biological > Gene therapy; Biological > Nucleic acid > Nucleic acid, vector type > Viral vector > Adeno-associated virus						CD7; NOTCH1; PTEN	Diagnostic; Predictive; Predisposing; Prognostic	This is a single-arm, open-label, single-center, phase I study. The primary objective is to evaluate the safety of CD7 CAR-T therapy for patients with CD7-positive relapsed or refractory T-ALL/LBL/AML, and to evaluate the pharmacokinetics of CD7 CAR-T in patients.	Complete response Overall response rate	Efficacy > Clinical Response/Remission Efficacy > Clinical Response/Remission	Overall response rate (ORR) [Time Frame: Evaluate at 4 weeks after CAR-T infusion] The proportion of patients with complete response (CR) /complete response with incomplete blood cell recovery (CRi) . Overall response rate, ORR [Time Frame: Evaluate at 8 weeks after CAR-T infusion] The proportion of patients with CR (complete response) /CRi (complete response with incomplete blood cell recovery) …	Complete response Event-free survival Minimal Residual Disease Overall response rate - duration Overall response rate Overall survival Partial response	Efficacy > Clinical Response/Remission Efficacy > Survival Efficacy > Clinical Response/Remission Efficacy > Clinical Response/Remission Efficacy > Clinical Response/Remission Efficacy > Survival Efficacy > Clinical Response/Remission	Objective response rate , ORR [Time Frame: Up to 1 years after CAR-T infusion] The proportion of patients with CR (complete response) /CRi (complete response with incomplete blood cell recovery) and partial response (PR). Overall response rate with Minimal Residual Disease (MRD)-negative, MRD-ORR [Time Frame: Up to 1 years after CAR-T infusion] Proportion of patients achieving CR/CRi who is MRD-n…	2023-03-08	Actual							2024-08-31	Actual	2025-03-08	Anticipated
474071	EUCT number: 2022-502907-31-00 PRIMACART TrialTroveID-474071	A Phase II study evaluating efficacy of KTE-X19 CAR-T cell therapy in Relapsed or Refractory Mantle-Cell Lymphoma achieving a partial response during Ibrutinib salvage therapy	II	Planned	Oncology	Oncology: Lymphoma, Non-Hodgkin's	(N/A); Aggressive; Mantle cell lymphoma (MCL); Second line	Lymphoma, Large-Cell, Anaplastic; Lymphoma, Mantle-Cell; Lymphoma, Non-Hodgkin	C83.1: Mantle cell lymphoma C83.10: Mantle cell lymphoma, unspecified site C83.11: Mantle cell lymphoma, lymph nodes of head, face, and neck C83.12: Mantle cell lymphoma, intrathoracic lymph nodes C83.13: Mantle cell lymphoma, intra-abdominal lymph nodes C83.14: Mantle cell lymphoma, lymph nodes of axilla and upper limb C83.15: Mantle cell lymphoma, lymph nodes of inguinal region and lower limb C…	Trialtrove	(Other Hospital/Academic/Medical Center)	Sponsor	Academic					cyclophosphamide fludarabine ibrutinib (capsule) brexucabtagene autoleucel	Immunosuppressant; DNA inhibitor DNA synthesis inhibitor; Adenosine deaminase inhibitor; Ribonucleoside diphosphate reductase inhibitor; DNA repair enzyme inhibitor Bruton tyrosine kinase inhibitor T cell stimulant; Immuno-oncology therapy	ribonucleotide reductase catalytic subunit M1; ribonucleotide reductase regulatory subunit M2 Bruton tyrosine kinase CD19 molecule	Anticancer, alkylating; Immunosuppressant Anticancer, antimetabolite Anticancer, other; Immunosuppressant; Antiarthritic, immunological; Antiallergic, non-asthma; Respiratory Anticancer, immunological	Small molecule > Synthetic small molecule Small molecule; Small molecule > Synthetic small molecule Small molecule > Synthetic small molecule Biological > Cellular; Biological > Cellular > Cell origin > Autologous; Biological > Cellular > Cell technology type > Chimaeric antigen receptor > CAR-T cell; Biological > Cellular > Cell type > Blood cell > Leukocyte > Lymphocyte > T cell; Biological > G…	ibrutinib	Bruton tyrosine kinase inhibitor	Bruton tyrosine kinase	Anticancer, other; Immunosuppressant; Antiarthritic, immunological; Antiallergic, non-asthma; Respiratory	Small molecule > Synthetic small molecule	GPT; TNF; TP53	Diagnostic; Predictive; Predisposing; Prognostic	Assess the CR rate at 90 days after KTE-X19 infusion in patients in PR during Ibrutinib single agent therapy			CR rate at 90 days after KTE-X19 infusion in patients in PR after Ibrutinib single agent therapy	Adverse Events Common Terminology Criteria for Adverse Events Minimal Residual Disease Mortality Overall response rate - duration Overall survival Progression-free survival Safety and Tolerability	Safety/Toxicity > Adverse Drug Reactions Safety/Toxicity > Adverse Drug Reactions Efficacy > Clinical Response/Remission Efficacy > Clinical Failure (Efficacy) Efficacy > Clinical Response/Remission Efficacy > Survival Efficacy > Survival Safety/Toxicity > Safety/Tolerability	Secondary Objective : To evaluate efficacy and survival outcomes, including: DOR, CR rate at 180 days and 365 days after KTE-X19 infusion, PFS at one year after KTE-X19 infusion, OS at one year after KTE-X19 infusion, PFS at two and three years after KTE-X19 infusion, OS at two and three after KTE-X19 infusion, non-relapse mortality (NRM) To evaluate safety and incidence of adverse events (AEs), …	2023-04-01	Anticipated							2028-04-01	Anticipated
473937	BHCT-RD13-02-08 NCT05902845 TrialTroveID-473937	Efficacy, Safety and Cytopharmacokinetics of RD13-02 Cell Injection in the Treatment of Patients With Recurrent or Refractory CD7-positive Hematologic Malignancies	I	Completed	Oncology	Oncology: Leukemia, Acute Lymphocytic; Oncology: Lymphoma, Non-Hodgkin's	(N/A); Aggressive; Lymphoblastic lymphoma (LBL); Second line; T-cell	Hematologic Diseases; Hematologic Neoplasms; Lymphoma, Large-Cell, Anaplastic; Lymphoma, Non-Hodgkin; Neoplasms; Precursor Cell Lymphoblastic Leukemia-Lymphoma	C83.5: Lymphoblastic (diffuse) lymphoma C83.50: Lymphoblastic (diffuse) lymphoma, unspecified site C83.51: Lymphoblastic (diffuse) lymphoma, lymph nodes of head, face, and neck C83.52: Lymphoblastic (diffuse) lymphoma, intrathoracic lymph nodes C83.53: Lymphoblastic (diffuse) lymphoma, intra-abdominal lymph nodes C83.54: Lymphoblastic (diffuse) lymphoma, lymph nodes of axilla and upper limb C83.5…	Trialtrove	Nanjing Bioheng Biotech Co.	Sponsor	Industry, all other pharma	China		Nanjing		CTD-401	T cell stimulant; Immuno-oncology therapy	CD7 molecule	Anticancer, immunological	Biological > Cellular; Biological > Cellular > Cell origin > Allogeneic; Biological > Cellular > Cell technology type > Chimaeric antigen receptor > CAR-T cell; Biological > Cellular > Cell type > Blood cell > Leukocyte > Lymphocyte > T cell; Biological > Gene therapy; Biological > Nucleic acid > Nucleic acid, vector type > Viral vector > Adeno-associated virus						CD7; NOTCH1; PTEN	Diagnostic; Predictive; Predisposing; Prognostic	To evaluate Efficacy, Safety and Cytopharmacokinetics of RD13-02 Cell Injection in the Treatment of Patients With Recurrent or Refractory CD7-positive Hematologic Malignancies	Complete response Overall response rate Partial response Safety and Tolerability	Efficacy > Clinical Response/Remission Efficacy > Clinical Response/Remission Efficacy > Clinical Response/Remission Safety/Toxicity > Safety/Tolerability	Primary Outcome Measures : Overall response rate, ORR [Time Frame: Evaluate at 4 weeks after CAR-T infusion] The proportion of patients with CR (complete response) /CRi (complete response with incomplete blood cell recovery) and PR (partial response). Overall response rate, ORR [Time Frame: Evaluate at 8 weeks after CAR-T infusion] The proportion of patients with CR (complete response) /CRi (comp…	Event-free survival Overall response rate - duration Overall response rate Overall survival	Efficacy > Survival Efficacy > Clinical Response/Remission Efficacy > Clinical Response/Remission Efficacy > Survival	Secondary Outcome Measures : Overall response rate with MRD-negative, MRD-ORR [Time Frame: Up to 1 years after CAR-T infusion] Proportion of patients achieving CR/CRi who is MRD-negative in bone marrow Duration of remission, DOR [Time Frame: Up to 1 years after CAR-T infusion] The time from CR/CRi and PR to disease relapsed or death due to disease progression after CAR-T infusion Event-free survi…	2023-04-30	Actual							2024-08-31	Actual	2025-04-30	Anticipated
473126	BHCT-RD13-02-07 TrialTroveID-473126	A Study on the Efficacy, Safety and Cellular Pharmacokinetics of RD13-02 Cell Injection in Patients With Relapsed or Refractory CD7-positive Hematological Malignancies	I	Open	Oncology	Oncology: Leukemia, Acute Lymphocytic; Oncology: Leukemia, Acute Myelogenous; Oncology: Lymphoma, Non-Hodgkin's	(N/A); Aggressive; Lymphoblastic lymphoma (LBL); Second line; T-cell	Hematologic Diseases; Hematologic Neoplasms; Leukemia, Myeloid, Acute; Lymphoma, Large-Cell, Anaplastic; Lymphoma, Non-Hodgkin; Neoplasms; Neoplasms by Site; Precursor Cell Lymphoblastic Leukemia-Lymphoma	C83.5: Lymphoblastic (diffuse) lymphoma C83.50: Lymphoblastic (diffuse) lymphoma, unspecified site C83.51: Lymphoblastic (diffuse) lymphoma, lymph nodes of head, face, and neck C83.52: Lymphoblastic (diffuse) lymphoma, intrathoracic lymph nodes C83.53: Lymphoblastic (diffuse) lymphoma, intra-abdominal lymph nodes C83.54: Lymphoblastic (diffuse) lymphoma, lymph nodes of axilla and upper limb C83.5…	Trialtrove	Nanjing Bioheng Biotech Co.	Sponsor	Industry, all other pharma	China		Nanjing		CTD-401	T cell stimulant; Immuno-oncology therapy	CD7 molecule	Anticancer, immunological	Biological > Cellular; Biological > Cellular > Cell origin > Allogeneic; Biological > Cellular > Cell technology type > Chimaeric antigen receptor > CAR-T cell; Biological > Cellular > Cell type > Blood cell > Leukocyte > Lymphocyte > T cell; Biological > Gene therapy; Biological > Nucleic acid > Nucleic acid, vector type > Viral vector > Adeno-associated virus						CD7; NOTCH1; PTEN	Diagnostic; Predictive; Predisposing; Prognostic	This is a single-arm, open-label, single-center, phase I study. The primary objective is to evaluate the safety of CD7 Chimeric Antigen Receptor-T(CAR-T) therapy for patients with CD7-positive relapsed or refractory T-Acute Lymphoblastic Leukemia(ALL)/Lymphoblastic Lymphoma(LBL)/Acute Myelogenous Leukemia(AML), and to evaluate the pharmacokinetics of CD7 CAR-T in patients。	Complete response Overall response rate	Efficacy > Clinical Response/Remission Efficacy > Clinical Response/Remission	Overall response rate (ORR) [Time Frame: Evaluate at 4 weeks after CAR-T infusion] The proportion of patients with complete response (CR) /complete response with incomplete blood cell recovery (CRi) Overall response rate (ORR) [Time Frame: Evaluate at 8 weeks after CAR-T infusion] The proportion of patients with complete response (CR) /complete response with incomplete blood cell recovery (CRi) O…	Complete response Event-free survival Minimal Residual Disease Overall response rate - duration Overall response rate Overall survival Partial response	Efficacy > Clinical Response/Remission Efficacy > Survival Efficacy > Clinical Response/Remission Efficacy > Clinical Response/Remission Efficacy > Clinical Response/Remission Efficacy > Survival Efficacy > Clinical Response/Remission	Objective response rate , ORR [Time Frame: Up to 1 years after CAR-T infusion] The proportion of patients with CR (complete response) /CRi (complete response with incomplete blood cell recovery) and partial response (PR). Overall response rate with Minimal Residual Disease (MRD)-negative, MRD-ORR [Time Frame: Up to 1 years after CAR-T infusion] Proportion of patients achieving CR/CRi who is MRD-n…	2023-03-10	Actual							2025-02-20	Anticipated	2026-02-20	Anticipated
472485	CCTL019E2301 EUCT Number: 2023-503452-27-00 LEDA NCT05888493 TrialTroveID-472485	A Randomized, Open-label, Multi-center Phase III Trial Comparing Tisagenlecleucel to Standard of Care in Adult Participants With Relapsed or Refractory Follicular Lymphoma (FL)	III	Open	Oncology	Oncology: Lymphoma, Non-Hodgkin's	(N/A); Follicular lymphoma (FL); Fourth line or greater; Indolent; Second line; Third line	Lymphoma; Lymphoma, Follicular; Lymphoma, Large-Cell, Anaplastic; Lymphoma, Non-Hodgkin	C82: Follicular lymphoma C82.0: Follicular lymphoma grade I C82.00: Follicular lymphoma grade I, unspecified site C82.01: Follicular lymphoma grade I, lymph nodes of head, face, and neck C82.02: Follicular lymphoma grade I, intrathoracic lymph nodes C82.03: Follicular lymphoma grade I, intra-abdominal lymph nodes C82.04: Follicular lymphoma grade I, lymph nodes of axilla and upper limb C82.05: Fo…	Trialtrove	Novartis	Sponsor	Industry, Top 20 Pharma	Switzerland		Basel	CH-4056	tisagenlecleucel-t	T cell stimulant; Immuno-oncology therapy	CD19 molecule	Anticancer, immunological	Biological > Cellular; Biological > Cellular > Cell origin > Autologous; Biological > Cellular > Cell technology type > Chimaeric antigen receptor > CAR-T cell; Biological > Cellular > Cell type > Blood cell > Leukocyte > Lymphocyte > T cell; Biological > Gene therapy; Biological > Nucleic acid > Nucleic acid, vector type > Viral vector > Lentivirus	cyclophosphamide doxorubicin vincristine lenalidomide bendamustine fludarabine rituximab prednisolone, unspecified	Immunosuppressant; DNA inhibitor DNA synthesis inhibitor; DNA topoisomerase II inhibitor; RNA synthesis inhibitor Microtubule inhibitor; Vinca alkaloid Vascular endothelial growth factor receptor antagonist; Interleukin 6 antagonist; Tumour necrosis factor alpha antagonist; Casein kinase 1 inhibitor; Angiogenesis inhibitor; Natural killer cell stimulant; IKAROS family zinc finger 1 inhibitor; IKA…	cereblon; IKAROS family zinc finger 1; IKAROS family zinc finger 3 tumor protein p53 ribonucleotide reductase catalytic subunit M1; ribonucleotide reductase regulatory subunit M2 membrane spanning 4-domains A1	Anticancer, alkylating; Immunosuppressant Anticancer, antibiotic Anticancer, other Antidiabetic; GI inflammatory/bowel disorders; Anticancer, other; Antianaemic; Cardiostimulant; Antiarthritic, other; Analgesic, other Anticancer, alkylating; Immunosuppressant Anticancer, antimetabolite Dermatological Anti-inflammatory; Analgesic, other	Small molecule > Synthetic small molecule Small molecule > Synthetic small molecule Small molecule > Synthetic small molecule Small molecule; Small molecule > Synthetic small molecule Small molecule; Small molecule > Synthetic small molecule Small molecule; Small molecule > Synthetic small molecule Biological > Protein > Antibody > Chimaeric monoclonal antibody; Biological > Protein > Antibody > …	MS4A1	Diagnostic; Predictive; Prognostic	This trial will compare tisagenlecleucel to standard of care in adult participants with relapsed or refractory (r/r) follicular lymphoma.	Progression-free survival	Efficacy > Survival	Primary Outcome Measures : Progression-free survival (PFS) determined by blinded independent review committee (BIRC) [Time Frame: 5 years] Progression free survival (PFS) based on Lugano response criteria, defined as time from randomization to the first of the following events to occur: progressive disease (by BIRC) death from any cause Main objective To demonstrate superiority of the tisagenlecl…	Complete response Duration of overall response Immunogenicity (other timeframe) Immunogenicity Overall response rate - duration Overall response rate Overall survival Partial response Response rate Safety and Tolerability Time to next treatment	Efficacy > Clinical Response/Remission Efficacy > Clinical Response/Duration Efficacy > Immunological Response Safety/Toxicity > Adverse Drug Reactions Efficacy > Clinical Response/Remission Efficacy > Clinical Response/Remission Efficacy > Survival Efficacy > Clinical Response/Remission Efficacy > Clinical Response/Remission Safety/Toxicity > Safety/Tolerability Efficacy > Disease Progression	Secondary Outcome Measures Complete response rate (CRR) as assessed by BIRC (Key Secondary) [Time Frame: 5 years] CRR: The proportion of participants with BOR of complete response (CR) Overall response rate (ORR) by BIRC [Time Frame: 5 years] ORR: The proportion of participants with BOR of either CR or partial response (PR) Overall survival (OS) [Time Frame: 5 years] OS: Time from randomization t…	2023-10-02	Actual							2028-07-25	Anticipated	2031-01-18	Anticipated
470779	NCI-2023-03669 NCT05873712 OSU-22157 TrialTroveID-470779	A Phase II Study Evaluating the Safety and Efficacy of the Combination of Zanubrutinib Plus Lisocabtagene Maraleucel for Richter's Syndrome	II	Open	Oncology	Oncology: Leukemia, Chronic Lymphocytic; Oncology: Lymphoma, Non-Hodgkin's	(N/A); Aggressive; Diffuse large B-cell lymphoma (DLBCL); Second line	Leukemia; Leukemia, Lymphocytic, Chronic, B-Cell; Leukemia, Lymphoid; Lymphoma; Lymphoma, B-Cell; Lymphoma, Large B-Cell, Diffuse; Lymphoma, Large-Cell, Anaplastic; Lymphoma, Non-Hodgkin; Recurrence	C83.3: Diffuse large B-cell lymphoma C83.30: Diffuse large B-cell lymphoma, unspecified site C83.31: Diffuse large B-cell lymphoma, lymph nodes of head, face, and neck C83.32: Diffuse large B-cell lymphoma, intrathoracic lymph nodes C83.33: Diffuse large B-cell lymphoma, intra-abdominal lymph nodes C83.34: Diffuse large B-cell lymphoma, lymph nodes of axilla and upper limb C83.35: Diffuse large B…	Trialtrove	Ohio State University BeiGene	Sponsor Collaborator	Academic Industry, all other pharma	Switzerland		Basel	CH-4051	cyclophosphamide fludarabine zanubrutinib lisocabtagene maraleucel	Immunosuppressant; DNA inhibitor DNA synthesis inhibitor; Adenosine deaminase inhibitor; Ribonucleoside diphosphate reductase inhibitor; DNA repair enzyme inhibitor Bruton tyrosine kinase inhibitor T cell stimulant; Immuno-oncology therapy	ribonucleotide reductase catalytic subunit M1; ribonucleotide reductase regulatory subunit M2 Bruton tyrosine kinase CD19 molecule	Anticancer, alkylating; Immunosuppressant Anticancer, antimetabolite Anticancer, other; Urological; Immunosuppressant; Anti-inflammatory Anticancer, immunological	Small molecule > Synthetic small molecule Small molecule; Small molecule > Synthetic small molecule Small molecule > Synthetic small molecule Biological > Cellular > Cell origin > Autologous; Biological > Cellular > Cell technology type > Chimaeric antigen receptor > CAR-T cell; Biological > Cellular > Cell type > Blood cell > Leukocyte > Lymphocyte > T cell; Biological > Gene therapy; Biological…						CD19; CYP3A4; GPT	Diagnostic; Predictive; Predisposing; Prognostic	This phase II trial tests how well zanubrutinib and lisocabtagene maraleucel (liso-cel) work together in treating patients with Richter's syndrome. Richter's syndrome occurs when chronic lymphocytic leukemia and/or small lymphocytic leukemia transforms into an aggressive lymphoma, which is a cancer of the lymph nodes. Zanubrutinib is a class of medication called a kinase inhibitor. These drugs wo…	Overall response rate Partial response	Efficacy > Clinical Response/Remission Efficacy > Clinical Response/Remission	Overall response rate TimeFrame: At 90 days after lisocabtagene maraleucel (liso-cel) infusion Overall response rate (ORR) will be defined as the proportion of patients achieving a complete or partial response divided by the number of efficacy-evaluable patients according to the Revised Response Criteria for Malignant Lymphoma. Response will be assessed using Lugano criteria 2014. ORR will be rep…	Adverse Events Common Terminology Criteria for Adverse Events Duration of overall response Overall survival Progression-free survival Time to next treatment	Safety/Toxicity > Adverse Drug Reactions Safety/Toxicity > Adverse Drug Reactions Efficacy > Clinical Response/Duration Efficacy > Survival Efficacy > Survival Efficacy > Disease Progression	Incidence of adverse events TimeFrame: Up to 2 years Adverse event data will be collected on all patients who receive at least one dose of study drug(s). Non-hematologic adverse events (AEs) will be graded according to Common Terminology Criteria for Adverse Events version 5.0. Hematologic AEs will be graded according to chronic lymphocytic leukemia-specific criteria described in the Internationa…	2023-07-28	Actual							2026-12-31	Anticipated	2026-12-31	Anticipated
466247	JWCAR029019 NCT05814848 TrialTroveID-466247	A Single-arm Prospective Study of Secondary Infusion of Relmacabtagene Autoleucel Injection for Relapsed or Refractory B-cell Lymphoma	IV	Planned	Oncology	Oncology: Lymphoma, Non-Hodgkin's	(N/A); Aggressive; Diffuse large B-cell lymphoma (DLBCL); Follicular lymphoma (FL); Indolent; Other subtype; Third line	Lymphoma; Lymphoma, B-Cell; Lymphoma, Follicular; Lymphoma, Large B-Cell, Diffuse; Lymphoma, Large-Cell, Anaplastic; Lymphoma, Non-Hodgkin	C82: Follicular lymphoma C82.0: Follicular lymphoma grade I C82.00: Follicular lymphoma grade I, unspecified site C82.01: Follicular lymphoma grade I, lymph nodes of head, face, and neck C82.02: Follicular lymphoma grade I, intrathoracic lymph nodes C82.03: Follicular lymphoma grade I, intra-abdominal lymph nodes C82.04: Follicular lymphoma grade I, lymph nodes of axilla and upper limb C82.05: Fo…	Trialtrove	(Other Hospital/Academic/Medical Center)	Sponsor	Academic					relmacabtagene autoleucel	T cell stimulant; CD19 antagonist; Immuno-oncology therapy	CD19 molecule	Anticancer, immunological; Dermatological; Immunosuppressant	Biological > Cellular; Biological > Cellular > Cell origin > Autologous; Biological > Cellular > Cell technology type > Chimaeric antigen receptor > CAR-T cell; Biological > Cellular > Cell type > Blood cell > Leukocyte > Lymphocyte > T cell; Biological > Gene therapy; Biological > Nucleic acid > Nucleic acid, vector type > Viral vector > Lentivirus						CD19; MYC	Diagnostic; Predictive; Predisposing; Prognostic	To evaluate the efficacy and safety of post-marketing Regiorense injection secondary infusion in the treatment of adult patients with relapsed or refractory B-cell lymphoma.	Complete response Overall response rate Partial response	Efficacy > Clinical Response/Remission Efficacy > Clinical Response/Remission Efficacy > Clinical Response/Remission	Objective Response Rate [Time Frame: three months] Objective Response Rate (ORR) : The investigator-assessed best disease status of patients with relapsed or refractory B-cell lymphoma was the rate of Complete Response (CR) or Partial Response (PR) at 3 months after a second infusion of remifolenafil.				2023-06-20	Anticipated	54.4	Anticipated	2027-12-31	Anticipated	3	Anticipated	2028-03-31	Anticipated	2028-03-31	Anticipated
465411	JWCAR029019 NCT05806580 TrialTroveID-465411	A Single-arm Prospective Study of Secondary Infusion of Relmacabtagene Autoleucel Injection for Relapsed or Refractory B-cell Lymphoma	IV	Open	Oncology	Oncology: Lymphoma, Non-Hodgkin's	(N/A); Aggressive; Diffuse large B-cell lymphoma (DLBCL); Other subtype; Second line	Lymphoma; Lymphoma, B-Cell; Lymphoma, Large B-Cell, Diffuse; Lymphoma, Large-Cell, Anaplastic; Lymphoma, Non-Hodgkin	C83.3: Diffuse large B-cell lymphoma C83.30: Diffuse large B-cell lymphoma, unspecified site C83.31: Diffuse large B-cell lymphoma, lymph nodes of head, face, and neck C83.32: Diffuse large B-cell lymphoma, intrathoracic lymph nodes C83.33: Diffuse large B-cell lymphoma, intra-abdominal lymph nodes C83.34: Diffuse large B-cell lymphoma, lymph nodes of axilla and upper limb C83.35: Diffuse large B…	Trialtrove	(Other Hospital/Academic/Medical Center)	Sponsor	Academic					relmacabtagene autoleucel	T cell stimulant; CD19 antagonist; Immuno-oncology therapy	CD19 molecule	Anticancer, immunological; Dermatological; Immunosuppressant	Biological > Cellular; Biological > Cellular > Cell origin > Autologous; Biological > Cellular > Cell technology type > Chimaeric antigen receptor > CAR-T cell; Biological > Cellular > Cell type > Blood cell > Leukocyte > Lymphocyte > T cell; Biological > Gene therapy; Biological > Nucleic acid > Nucleic acid, vector type > Viral vector > Lentivirus						CD19	Diagnostic; Predictive; Prognostic	To evaluate the efficacy and safety of post-marketing Regiorense injection secondary infusion in the treatment of adult patients with relapsed or refractory B-cell lymphoma.	Overall response rate Partial response	Efficacy > Clinical Response/Remission Efficacy > Clinical Response/Remission	Primary Outcome Measures : Objective Response Rate ORR is defined as the percentage of participants achieving either CR or partial response (PR) per the Lugano Classification as determined by study investigators [Time Frame: 3 months post CAR-T infusion]				2022-05-01	Actual							2027-05-31	Anticipated	2027-12-31	Anticipated
464880	FKC876-LBCL-001 NCT05800067 TrialTroveID-464880	A Single-arm Prospective Trial of Axicabtagene Ciloleucel (Axi-cel) Retreatment in Relapsed/Refractory Large B-cell Lymphoma	II	Open	Oncology	Oncology: Lymphoma, Non-Hodgkin's	(N/A); Aggressive; Diffuse large B-cell lymphoma (DLBCL); Fourth line or greater; Third line	Lymphoma, Large B-Cell, Diffuse; Lymphoma, Large-Cell, Anaplastic; Lymphoma, Non-Hodgkin	C83.3: Diffuse large B-cell lymphoma C83.30: Diffuse large B-cell lymphoma, unspecified site C83.31: Diffuse large B-cell lymphoma, lymph nodes of head, face, and neck C83.32: Diffuse large B-cell lymphoma, intrathoracic lymph nodes C83.33: Diffuse large B-cell lymphoma, intra-abdominal lymph nodes C83.34: Diffuse large B-cell lymphoma, lymph nodes of axilla and upper limb C83.35: Diffuse large B…	Trialtrove	(Other Hospital/Academic/Medical Center)	Sponsor	Academic					axicabtagene ciloleucel	T cell stimulant; Immuno-oncology therapy	CD19 molecule	Anticancer, immunological	Biological > Cellular > Cell origin > Autologous; Biological > Cellular > Cell technology type > Chimaeric antigen receptor > CAR-T cell; Biological > Cellular > Cell type > Blood cell > Leukocyte > Lymphocyte > T cell; Biological > Gene therapy; Biological > Nucleic acid > Nucleic acid, vector type > Viral vector > Retrovirus	undisclosed - chemotherapy	Unidentified pharmacological activity		Anticancer, other	Small molecule > Synthetic small molecule	CD19; NBDY	Diagnostic; Predictive; Prognostic	This is a prospective, single-arm, clinical study to explore the efficacy and safety of Axi-cel retreatment in R/R LBCL in Shanghai Ruijin Hospital in China. R/R LBCL patients who treated with Axi-cel got non-CR or relapsed were eligible for Axi-cel retreatment in this study. Patients will receive the standard dose of Axi-cel and follow the standard process. Other related treatment like bridging …	Complete response Overall response rate Partial response	Efficacy > Clinical Response/Remission Efficacy > Clinical Response/Remission Efficacy > Clinical Response/Remission	Best objective response rate [Time Frame: Up to 2 years] ORR, defined as the incidence of either a complete response or a partial response assessed by investigators according to Lugano 2014 criteria.	Complete response Duration of overall response Overall response rate - duration Overall response rate Overall survival Progression-free survival	Efficacy > Clinical Response/Remission Efficacy > Clinical Response/Duration Efficacy > Clinical Response/Remission Efficacy > Clinical Response/Remission Efficacy > Survival Efficacy > Survival	Complete response (CR) rate [Time Frame: Up to 2 years] Complete response assessed by investigators according to Lugano 2014 criteria. Duration of Response (DOR) [Time Frame: Up to 2 years] Among subjects who experience an objective response, DOR is defined as the date of their first objective response (which is subsequently confirmed) to disease progression per the revised IWG Response Criteria …	2023-03-04	Actual							2024-12-31	Anticipated	2024-12-31	Anticipated
464429	CCT5068 NCT05794958 TrialTroveID-464429	A Phase Ib, Open Label Study to Evaluate Safety of Axicabtagene Ciloleucel Reinfusion (Axi-Cel-2) in Patients With Relapsed and/or Refractory Second Line High-Risk Non-Hodgkin Lymphoma After Standard of Care Axi-Cel	I	Open	Oncology	Oncology: Lymphoma, Non-Hodgkin's	(N/A); Aggressive; Diffuse large B-cell lymphoma (DLBCL); Extranodal marginal zone B-cell lymphoma (MALT); Follicular lymphoma (FL); Indolent; Second line	Lymphoma; Lymphoma, B-Cell, Marginal Zone; Lymphoma, Follicular; Lymphoma, Large B-Cell, Diffuse; Lymphoma, Large-Cell, Anaplastic; Lymphoma, Non-Hodgkin	C82: Follicular lymphoma C82.0: Follicular lymphoma grade I C82.00: Follicular lymphoma grade I, unspecified site C82.01: Follicular lymphoma grade I, lymph nodes of head, face, and neck C82.02: Follicular lymphoma grade I, intrathoracic lymph nodes C82.03: Follicular lymphoma grade I, intra-abdominal lymph nodes C82.04: Follicular lymphoma grade I, lymph nodes of axilla and upper limb C82.05: Fo…	Trialtrove	(Other Hospital/Academic/Medical Center) Gilead Sciences/Kite Pharma	Sponsor Collaborator	Academic Industry, Top 20 Pharma	United States	CA	Foster City	CA 94404	axicabtagene ciloleucel	T cell stimulant; Immuno-oncology therapy	CD19 molecule	Anticancer, immunological	Biological > Cellular > Cell origin > Autologous; Biological > Cellular > Cell technology type > Chimaeric antigen receptor > CAR-T cell; Biological > Cellular > Cell type > Blood cell > Leukocyte > Lymphocyte > T cell; Biological > Gene therapy; Biological > Nucleic acid > Nucleic acid, vector type > Viral vector > Retrovirus						CD19; CD8A; GZMB; ZC3H12D	Diagnostic; Predictive; Predisposing; Prognostic	This is a phase Ib study to establish safety of Axi-Cel-2 in patients with Large B Cell Lymphoma (LBCL) who are at high risk of relapse.	Dose-limiting toxicities	Safety/Toxicity > Safety/Tolerability	Primary Outcome Measures : Incidence of toxicities,dose limiting toxicity (DLT) of a second dose of AxiCel (Axi-Cel2) in adults with relapsed/refractory high-risk LBCL. [Time Frame: 28 days] Subjects will be assessment for dose limiting toxicity (DLT) for 28 days after the infusion of Axi-Cel-2	Progression-free survival	Efficacy > Survival	Secondary Outcome Measures : Progression free survival (PFS) [Time Frame: 12 months]	2023-05-23	Actual							2038-04-01	Anticipated	2038-04-01	Anticipated
463295	2023-0706 90009530LYM1001 CBM-112 CPMS 57721 EudraCT Number: 2023-506259-97 IRAS 1009316 ISRCTN17666983 NCT05784441 TrialTroveID-463295	A Phase Ib Multicenter, Open-Label, Study of C-CAR066, an Autologous Anti-CD20 CAR T-Cell Therapy in Adult Patients With Relapsed or Refractory B-Cell Non-Hodgkin Lymphoma	I	Open	Oncology	Oncology: Lymphoma, Non-Hodgkin's	(N/A); Aggressive; Lymphoblastic lymphoma (LBL); Mantle cell lymphoma (MCL); Third line	Lymphoma; Lymphoma, B-Cell; Lymphoma, Large-Cell, Anaplastic; Lymphoma, Mantle-Cell; Lymphoma, Non-Hodgkin	C83.1: Mantle cell lymphoma C83.10: Mantle cell lymphoma, unspecified site C83.11: Mantle cell lymphoma, lymph nodes of head, face, and neck C83.12: Mantle cell lymphoma, intrathoracic lymph nodes C83.13: Mantle cell lymphoma, intra-abdominal lymph nodes C83.14: Mantle cell lymphoma, lymph nodes of axilla and upper limb C83.15: Mantle cell lymphoma, lymph nodes of inguinal region and lower limb C…	Trialtrove	Johnson & Johnson/Janssen Biotech AbelZeta Pharma {Cellular Biomedicine Group} Mayo Clinic	Sponsor Collaborator Collaborator	Industry, Top 20 Pharma Industry, all other pharma Academic	United States United States	NJ MD	New Brunswick Rockville	NJ 08933 20850	C-CAR066	T cell stimulant; Immuno-oncology therapy	membrane spanning 4-domains A1	Anticancer, immunological	Biological > Cellular; Biological > Cellular > Cell origin > Autologous; Biological > Cellular > Cell technology type > Chimaeric antigen receptor > CAR-T cell; Biological > Cellular > Cell type > Blood cell > Leukocyte > Lymphocyte > T cell; Biological > Gene therapy; Biological > Nucleic acid > Nucleic acid, vector type > Viral vector > Lentivirus						MS4A1; TNF	Diagnostic; Predictive; Predisposing; Prognostic	The goal of this multicenter study is to test C-CAR066 in Relapsed or Refractory Non-Hodgkin Lymphoma Patients. The main questions the study aims to answer are: - is C-CAR066 safe and do patients tolerate it well? - what is the best dose of C-CAR066? - will C-CAR066 help patients achieve a response and for how long?	Adverse Events Common Terminology Criteria for Adverse Events Dose-limiting toxicities Maximum tolerated dose Safety and Tolerability	Safety/Toxicity > Adverse Drug Reactions Safety/Toxicity > Adverse Drug Reactions Safety/Toxicity > Safety/Tolerability Safety/Toxicity > Safety/Tolerability Safety/Toxicity > Safety/Tolerability	Primary Outcome Measures : Calculate the incidence of adverse events [Time Frame: up to 24 months] The safety and tolerability will be measured by recording the incidence and severity of all adverse events or dose limiting toxicities that occur according to Common Terminology Criteria for Adverse Events (CTCAE) criteria V5.0 Determine the Maximum Tolerated Dose (MTD) and Recommended Phase 2 dose …	Complete response Duration of overall response Immunogenicity (other timeframe) Immunogenicity Overall response rate - duration Overall response rate Overall survival Partial response Progression-free survival Time to response	Efficacy > Clinical Response/Remission Efficacy > Clinical Response/Duration Efficacy > Immunological Response Safety/Toxicity > Adverse Drug Reactions Efficacy > Clinical Response/Remission Efficacy > Clinical Response/Remission Efficacy > Survival Efficacy > Clinical Response/Remission Efficacy > Survival Efficacy > Disease Progression	Secondary Outcome Measures : Determine the overall response rate (ORR) [Time Frame: up to 24 months] Record the number of subjects who have a complete response (CR) or partial response (PR) by radiographical assessment using Lugano Criteria 2014 Determine the time to response (TTR) [Time Frame: up to 24 months] Record the number of days from the date of C-CAR066 infusion to a CR or PR Determine t…	2023-11-06	Actual							2037-10-30	Anticipated	2040-01-03	Anticipated
462764	jRCT2033230370 KT-US-471-0140 NCT05776160 TrialTroveID-462764	Expanded Access Study for the Treatment of Patients With Commercially Out-of-Specification Axicabtagene Ciloleucel	III	Open	Oncology	Oncology: Lymphoma, Non-Hodgkin's	(N/A); Aggressive; Diffuse large B-cell lymphoma (DLBCL); Follicular lymphoma (FL); Indolent; Line of therapy N/A	Lymphoma; Lymphoma, Follicular; Lymphoma, Large B-Cell, Diffuse; Lymphoma, Large-Cell, Anaplastic; Lymphoma, Non-Hodgkin	C82: Follicular lymphoma C82.0: Follicular lymphoma grade I C82.00: Follicular lymphoma grade I, unspecified site C82.01: Follicular lymphoma grade I, lymph nodes of head, face, and neck C82.02: Follicular lymphoma grade I, intrathoracic lymph nodes C82.03: Follicular lymphoma grade I, intra-abdominal lymph nodes C82.04: Follicular lymphoma grade I, lymph nodes of axilla and upper limb C82.05: Fo…	Trialtrove	Gilead Sciences/Kite Pharma	Sponsor	Industry, Top 20 Pharma	United States	CA	Foster City	CA 94404	axicabtagene ciloleucel	T cell stimulant; Immuno-oncology therapy	CD19 molecule	Anticancer, immunological	Biological > Cellular > Cell origin > Autologous; Biological > Cellular > Cell technology type > Chimaeric antigen receptor > CAR-T cell; Biological > Cellular > Cell type > Blood cell > Leukocyte > Lymphocyte > T cell; Biological > Gene therapy; Biological > Nucleic acid > Nucleic acid, vector type > Viral vector > Retrovirus								The goal of this study is to provide access to axicabtagene ciloleucel for patients diagnosed with a disease approved for treatment with axicabtagene ciloleucel, that is otherwise out of specification for commercial release.	Adverse Events Serious Adverse Event	Safety/Toxicity > Adverse Drug Reactions Safety/Toxicity > Serious Adverse Events	Primary Outcome(s) Incidence of serious adverse events (SAEs), deaths, and notable adverse events of axicabtagene ciloleucel from consent acquisition to 30 days after administration or early discontinuation				2023-12-01	Actual							2026-12-31	Anticipated
461326	MCC-21892 NCT05757219 TrialTroveID-461326	A Phase II, Single-Arm, Open-Label Study Using Itacitinib as Pre-Modulation in Patients With Diffuse Large B-Cell Lymphoma (DLBCL) Receiving CAR-T-Cell Therapy	II	Open	Oncology	Oncology: Lymphoma, Non-Hodgkin's	(N/A); Aggressive; Diffuse large B-cell lymphoma (DLBCL); Line of therapy N/A	Lymphoma; Lymphoma, B-Cell; Lymphoma, Large B-Cell, Diffuse; Lymphoma, Large-Cell, Anaplastic; Lymphoma, Non-Hodgkin	C83.3: Diffuse large B-cell lymphoma C83.30: Diffuse large B-cell lymphoma, unspecified site C83.31: Diffuse large B-cell lymphoma, lymph nodes of head, face, and neck C83.32: Diffuse large B-cell lymphoma, intrathoracic lymph nodes C83.33: Diffuse large B-cell lymphoma, intra-abdominal lymph nodes C83.34: Diffuse large B-cell lymphoma, lymph nodes of axilla and upper limb C83.35: Diffuse large B…	Trialtrove	H. Lee Moffitt Cancer Center and Research Institute Incyte Corporation	Sponsor Collaborator	Academic Industry, all other pharma	United States	DE	Wilmington	19803	itacitinib	Janus kinase 1 inhibitor	Janus kinase 1	GI inflammatory/bowel disorders; Anticancer, other; Haematological; Antipsoriasis; Immunosuppressant; Anti-inflammatory; Antiarthritic, other; Respiratory	Small molecule; Small molecule > Synthetic small molecule	axicabtagene ciloleucel CAR-T cell therapy	T cell stimulant; Immuno-oncology therapy Immuno-oncology therapy	CD19 molecule	Anticancer, immunological Anticancer, immunological	Biological > Cellular > Cell origin > Autologous; Biological > Cellular > Cell technology type > Chimaeric antigen receptor > CAR-T cell; Biological > Cellular > Cell type > Blood cell > Leukocyte > Lymphocyte > T cell; Biological > Gene therapy; Biological > Nucleic acid > Nucleic acid, vector type > Viral vector > Retrovirus Biological > Cellular > Cell origin; Biological > Cellular > Cell tech…	CYP3A4	Predictive; Predisposing; Prognostic	The purpose of the study is to assess the safety and efficacy of once daily itacitinib oral administration in participants with diffuse large B-cell lymphoma (DLBCL) who will receive CAR-T cell therapy with axicabtagene ciloleucel (axi-cel).	Progression-free survival	Efficacy > Survival	Primary Outcome Measures Progression Free Survival (PFS) [Time Frame: at 6 months] Progression Free Survival is defined as the time from start of treatment to the time of disease progression or death. Among patients treated with axi-cel who have a ferritin >400 ng/ml and CRP>2 mg/dl at the time of apheresis, the 6 month PFS was 25%. The primary endpoint of this study will be met if pre-modulation…	Common Terminology Criteria for Adverse Events Complete response Overall response rate Overall survival Partial response Progression-free survival	Safety/Toxicity > Adverse Drug Reactions Efficacy > Clinical Response/Remission Efficacy > Clinical Response/Remission Efficacy > Survival Efficacy > Clinical Response/Remission Efficacy > Survival	Secondary Outcome Measures Incidence of Severe Cytokine Release Syndrome (CRS) [Time Frame: Up to 3 months] Number of participants who experience severe (grade 3 or higher by ASTCT criteria) CRS in the first 30 days after CAR-T infusion. Incidence of Severe Immune efflector cell Associated Neurotoxicity Syndrome (ICANS) [Time Frame: Up to 3 months] Number of participants who experience severe (gr…	2023-05-19	Actual							2025-10-01	Anticipated	2026-10-01	Anticipated
[truncated: 241 more rows]
[truncated: 38 more columns]

## Sheet: Query
(Drug Type is Biological > Cellular > Cell technology type > Chimaeric antigen receptor > CAR-T cell) AND (Disease is Oncology: Lymphoma, Non-Hodgkin's) AND [(Actual Start Date is to 2025/12/18) OR (Anticipated Start Date is to 2025/12/18)] AND (Study Design does not contain Observational) AND (Trial Phase does not contain Other) AND (Primary Tested Drug: Drug Type does not contain Unspecified) A…
[truncated: 2 more rows]
